# Supplementary material for: A curated census of pathogenic and likely pathogenic UTR variants and evaluation of deep learning models for variant effect prediction
Source: Front Mol Biosci. 2023 Sep 8;10:1257550. doi: 10.3389/fmolb.2023.1257550 (PMC10517338; doi:10.3389/fmolb.2023.1257550)
Supplement: Supplementary file 2 [file Table2.xlsx]

## Sheet: Legend_TableS2
	Table S2. 5'UTR Variants: Annotations, Classifications & Supporting Evidence
	Column Name	Column Description
	Variant details
	variant	Chromosomal coordinates (GRCh38; chromosome:position:ref:alt)
	variant_type	Variant type, as defined: • SNV: single nucleotide variant • indel (deletion): sequence change where ≤50 bp are deleted • indel (insertion): sequence change where ≤50 bp are inserted • SV (deletion): structural variant where >50 bp are deleted • SV (insertion): structural variant where >50 bp are inserted • Deletion-insertion: sequence change where one or more nucleotides is replaced by another o…
	indel_length	Number of nucleotides involved in variants classified as indel (deletion), indel (insertion), SV (deletion), SV (insertion) or deletion-insertion
	Information obtained from ClinVar
	clinvar_name_tsv	Variant name obtained from ClinVar .tsv file
	clinvar_clinical_significance	ClinVar clinical significance defined as: • P (I.e., Interpretation = Pathogenic) • LP (I.e., Interpretation = Likley pathogenic) • P/LP (I.e., Interpretation = Pathogenic/Likely pathogenic)
	clinvar_P	Number of ClinVar submissions with interpretation documented as pathogenic
	clinvar_LP	Number of ClinVar submissions with interpretation documented as likely pathogenic
	clinvar_P+LP	Sum of clinvar_P and clinvar_P+LP
	clinvar_most_recent_submission	Year of most recent ClinVar submission
	most_recent_submission_interpretation	Interpretation documented in most recent ClinVar submission
	clinvar_submission_criteria	Whether assertion criteria are provided in ClinVar
	Initial confidence score & inclusion
	score	Initial confidence score (i.e., 0-2) assigned as defined in Table 1. Higher scores reflect higher confidence that the variant's effect is mediated trhough its impact on the 3'UTR of the ClinVar preferred transcript.
	inclusion	Describes whether the variant proceeded to detailed curation ("Include") and intepretation of pathogenicity, or the reason for which it was excluded: • 1: somatic variant • 2: repeat expansion • 3a: copy number variant (CNV) involving multiple genes; evidence does not support impact on gene where 3'UTR is affected contributing to phenotype • 3b: CNV impacting multiple regions of the gene (I.e., b…
	Annotations for APPRIS-defined principal transcript, classification of pathogenicity & supporting evidence
	appris_principal_transcript	RefSeq ID of the transcript(s) defined as principal by APPRIS (https://appris.bioinfo.cnio.es/#/seeker)
	appris_principal_hgvs	Variant (HGVS nomenclature) on appris_principal_transcript
	appris_principal_gene	Gene in which the variant resides on appris_principal_transcript
	appris_principal_SO	Sequence-level effect of the variant on the transcript as it resides in appris_principal (as defined by an internal annotation tool)
	gnomad_af_total	Allele frequency for all population genotypes in gnomAD
	gnomad_nhomalt	Number of homozygotes for all population genotypes in gnomAD
	classification	Final classification of pathogenicity (i.e., pathogenic (P), likely pathogenic (LP) or variant of uncertain significance (VUS)) based on criteria defined in criteria
	criteria	ACMG criteria applied to yield classification of pathogenicity documented in classification
	evidence	Summary of evidence informing application of criteria
	proposed_mechanism	Proposed mechanism through which variant exerts its impact, based on evidence described
	detailed_mechanism	Further information on the category of mechanism described in proposed_mechanism

## Sheet: TableS2
variant	variant_type	indel_length	clinvar_name_tsv	clinvar_clinical_significance	clinvar_P	clinvar_LP	clinvar_P+LP	clinvar_most_recent_submission	most_recent_submission_interpretation	clinvar_submission_criteria	score	inclusion	appris_principal_transcript	appris_principal_hgvs	appris_principal_gene	appris_principal_SO	gnomad_af	gnomad_n_hmz	classification	criteria	evidence	proposed_mechanism	detailed_mechanism
chr1:9943500:G:A	SNV	-	NM_022787.4(NMNAT1):c.-72G>A	LP		1	1	2020	LP	no_assertion_criteria_provided	1	Include	NM_022787	NM_022787.3:c.-72G>A	NMNAT1	5_prime_UTR_variant	-	-	VUS	PM2	Variation in NMNAT1 is associated with leber congenital amaurosis 9 (AR). [OMIM 608700] The variant has a single ClinVar submission based on research, although no supporting information is provided. It is absent from gnomAD. [PM2] No further evidence identified.	-	-
chr1:9943503:C:T	SNV	-	NM_022787.4(NMNAT1):c.-69C>T	P	1		1	2020	P	no_assertion_criteria_provided	1	Include	NM_022787	NM_022787.3:c.-69C>T	NMNAT1	5_prime_UTR_variant	-	-	LP	PS3, PM2, PP1	Variation in NMNAT1 is associated with leber congenital amaurosis 9 (LCA; AR). [OMIM 608700] The variant has a single ClinVar submission based on research, although no supporting information is provided. This variant has been reported in the homozygous state in affected members of a family with LCA [PMID 26316326]. [PP1] qPCR analysis performed on cDNA from affected family members and healthy con…	-	-
chr1:9943515:G:T	SNV	-	NM_022787.4(NMNAT1):c.-57G>T	LP		1	1	2020	LP	no_assertion_criteria_provided	1	Include	NM_022787	NM_022787.3:c.-57G>T	NMNAT1	5_prime_UTR_variant	-	-	VUS	PM2	Variation in NMNAT1 is associated with leber congenital amaurosis 9 (AR). [OMIM 608700] The variant has a single ClinVar submission based on research, although no supporting information is provided. It is absent from gnomAD. [PM2] No further evidence identified.	-	-
chr1:42958758:C:T	SNV	-	NM_006516.4(SLC2A1):c.-107G>A	LP		1	1	2021	LP	criteria_provided,_single_submitter	2	Include	NM_006516	NM_006516.2:c.-107G>A	SLC2A1	5_prime_UTR_variant	-	-	P	PS2, PS3, PM2	Variation in SLC2A1 is associated with Dystonia 9 (AD), GLUT1 deficiency syndrome (AD, AR), and stomatin-deficient cryohydrocytosis with neurologic defects (AD). [OMIM 138140] The variant has a single submission in ClinVar based on clinical testing (GLUT1 deficiency syndrome 1). It has been reported in the literature in one individual with GLUT1 deficiency syndrome [PMID 28378819]. Sanger sequenc…	Translation: introduction of novel upstream start codon	The variant introduces a novel translation initiation site, consequently leading to an out of frame transcript degraded by NMD
chr1:45340218:C:T	SNV	-	NM_025077.4(TOE1):c.-35C>T	LP		3	3	2021	LP	criteria_provided,_multiple_submitters,_no_conflicts	0	5	-	-	-	-	-	-	-	-	TOE1 is associated with pontocerebellar hypoplasia type 7 [OMIM 613931]. This variant exists in the 5'UTR of TOE1, and has a splicing impact on MUTYH (NM_001128425.2:c.36+1G>A), a gene encoded on the opposite strand. Two ClinVar submissions specify a phenotype: hereditary cancer-predisposinng syndrome and familial adenomatous polyposis 2. Given the known implication of MUTYH in adenomas and gastr…	-	-
chr1:45340219:C:T	SNV	-	NM_025077.4(TOE1):c.-34C>T	P	2		2	2020	P	criteria_provided,_multiple_submitters,_no_conflicts	0	5	-	-	-	-	-	-	-	-	TOE1 is associated with pontocerebellar hypoplasia type 7 [OMIM 613931]. This variant exists in the 5'UTR of TOE1, and has a nonsense impact on MUTYH (NM_001128425:c.36G>A (p.Trp12Ter)), a gene encoded on the opposite strand. Two ClinnVar submissions specify a phenotype: hereditary cancer-predisposinng syndrome and familial adenomatous polyposis 2. Given the known implication of MUTYH in adenomas…	-	-
chr1:45340220:C:T	SNV	-	NM_025077.4(TOE1):c.-33C>T	P/LP	1	1	2	2019	P	criteria_provided,_multiple_submitters,_no_conflicts	0	5	-	-	-	-	-	-	-	-	TOE1 is associated with pontocerebellar hypoplasia type 7 [OMIM 613931]. This variant exists in the 5'UTR of TOE1, and has a nonsense impact on MUTYH (NM_001128425.2:c.35G>A (p.Trp12Ter)), a gene encoded on the opposite strand. One ClinVar submission specifies a phenotype (familial adenomatous polyposis 2). Given the known implication of MUTYH in adenomas and gastric cancer [OMIM 604933], the var…	-	-
chr1:45340247:G:GGTGTCAT	small indel (insertion)	7	NM_025077.4(TOE1):c.-4_3dup (p.Ala2fs)	P	1		1	2019	P	criteria_provided,_single_submitter	0	5	-	-	-	-	-	-	-	-	As it relates to TOE1 (NM_025077.4(TOE1):c.-4_3dup (p.Ala2fs)), this variant resides at nucleotide positions 4 and 5 upstream of the translation start codon and causes a frameshift on the APPRIS-defined principal transcript (NM_025077.4). The variant has a single ClinVar submission based on clinical testing (familial adenomatous polyposis 2). Given the phenotype, the variant is likely to exert it…	-	-
chr1:112956192:C:T	SNV	-	NM_003051.4(SLC16A1):c.-202G>A	P	1		1	2007	P	no_assertion_criteria_provided	2	Include	NM_003051	NM_003051.3:c.-202G>A	SLC16A1	5_prime_UTR_variant	-	-	LP	PS3, PM2, PP1	SLC16A1 encodes MCT1 and is associated with erythrocyte lactate transporter defect, familial hyperinsulinemic hypoglycemia, and monocarboxylate transporter deficiency. [OMIM 600682] The single ClinVar submission is specific to familial hyperinsulinemic hypoglycemia, although this entry is informed by literature only (i.e., not a case report). The variant is also referred to as c.+163G>A (position…	Transcription: altered promoter activity	Enhanced promoter activity via enhanced protein interaction
chr1:145927445:C:A	SNV	-	NM_005105.5(RBM8A):c.-19G>T	P	1		1	2019	P	no_assertion_criteria_provided	2	Include	NM_005105	NM_005105.4:c.-19G>T	RBM8A	5_prime_UTR_variant	1.85e-05	0	VUS	PS3	RBM8A encodes the Y14 protein and is associated with thrombocytopenia-absent radius (TAR) syndrome (AR) [OMIM 274000]. The variant exists 19 nt upstream of the translation start site. It is reported in one individual with radial aplasia-thrombocytopenia syndrome in ClinVar (based on clinical testing). It is reported as a novel variant in the literature in 1/26 TAR syndrome patients (expected to b…	Transcription: altered promoter activity	Reduced promoter activity possibly via altered TF binding (functional evidence supports reduced expression; but authors only speculate impact on TF binding, based on the fact that a nearby variant has been demonstrated to impact TF binding by introducing an aberrant EVI1 binding site)
chr1:145927445:C:T	SNV	-	NM_005105.5(RBM8A):c.-19G>A	P	1		1	2022	P	criteria_provided,_single_submitter	2	Include	NM_005105	NM_005105.4:c.-19G>A	RBM8A	5_prime_UTR_variant	7.41e-06	0	LP	PM2, PS3	RBM8A encodes the Y14 protein and is associated with thrombocytopenia-absent radius (TAR) syndrome (AR) [OMIM 274000]. The variant has a single ClinVar submission based on clinical testing (radial aplasia-thrombocytopenia (TAR) syndrome). No literature reporting on this variant was identified. It affects the same base as a variant previously identified in an individual with TAR syndrome (-19G>T; …	-	-
chr1:145927447:C:T	SNV	-	NM_005105.5(RBM8A):c.-21G>A	P/LP	18	3	21	2022	P	criteria_provided,_multiple_submitters,_no_conflicts	2	Include	NM_005105	NM_005105.4:c.-21G>A	RBM8A	5_prime_UTR_variant	0.0179	64	P	PS2, PS3, PM3	RBM8A encodes the Y14 protein and is associated with thrombocytopenia-absent radius (TAR) syndrome (AR) [OMIM 274000]. The variant exists 21 nt upstream of the translation start site. It is a hypomorphic variant and is therefore only associated with TAR syndrome in the presence of a more severe RBM8A variant (i.e., deletion, other LOF allele) in trans [PMID 24053387]. [PM3] Homozygous individuals…	Transcription: altered promoter activity	Reduced promoter activity via altered TF binding
chr1:168104855:A:T	SNV	-	NM_001375883.1(GPR161):c.-5T>A	LP		1	1	2015	LP	criteria_provided,_single_submitter	0	6c	NM_001375883	-	-	-	0.00263	18	-	-	GPR161 is associated with a susceptibility to medulloblastoma predisposition syndrome [OMIM 612250]. It resides in the 5'UTR of APPRIS-defined principal transcripts (e.g., NM_001375883.1) and has a missense impact on minor transcripts. There are 2 ClinVar submissions, one based on research [pituitary stalk interruption syndrome; PMID 25322266] and another on literature only where the phenotype is…	-	-
chr1:228149860:A:G	SNV	-	NM_020435.3(GJC2):c.-167A>G	P	4		4	2021	P	criteria_provided,_single_submitter	2	7	NM_020435	NM_020435.3:c.-167A>G	GJC2	5_prime_UTR_variant	-	-	-	-	Upstream of NM_020435.4 transcript	-	-
chr2:25164783:G:T	SNV	-	NM_000939.4(POMC):c.-11C>A	P	1		1	2003	P	no_assertion_criteria_provided	2	Include	NM_000939	NM_000939.3:c.-11C>A	POMC	5_prime_UTR_variant	2.84e-05	0	LP	PS3, PM3	POMC encodes propiomelanocortin and is associated with obesity, adrenal insufficiency, and red hair due to POMC deficiency (AR; OMIM 609734), as well as a susceptibility to early-onset obesity (AD, AR, multifactorial) [OMIM 601665]. The c.-11C>A variant is reported by one submitter in ClinVar as pathogenic in early-onset obesity, adrenal insufficiency and red hair, based on literature only. It is…	Translation: introduction of novel upstream start codon	Introduces upstream out-of-frame start codon
chr2:38076063:G:A	SNV	-	NM_000104.4(CYP1B1):c.-285C>T	P	1		1			criteria_provided,_single_submitter	2	Include	NM_000104	NM_000104.3:c.-285C>T	CYP1B1	5_prime_UTR_variant	-	-	VUS	PM2	Variation in CYP1B1 is associated with anterior segment dysgenesis 6 (AR) [OMIM 617315] and primary open angle glaucoma 3A (AR) [OMIM 231300]. The c.-285C>T variant is reported as pathogenic in primary congenital glaucoma 3 based on clinical testing in ClinVar. No additional case reports or functional evidence were identified for this variant. The variant is absent from gnomAD. [PM2]	-	-
chr2:43838755:G:A	SNV	-	NM_022436.3(ABCG5):c.-76C>T	P	1		1	2021	P	no_assertion_criteria_provided	1	Include	NM_022436	NM_022436.2:c.-76C>T	ABCG5	5_prime_UTR_variant	3.19e-05	0	VUS	PM2, PP1	Variation in ABGC5 is associated with sitosterolemia 2 [OMIM 605459]. There is a single ClinVar submission for this variant, which is based on clinical testing in sitosterolemia, where the allele origin is reported as de novo. This variant has been reported in the compound heterozygous state (with c.296T>G (p.M99R) in a proband with sitosterolemia. The 5'UTR variant (c.-76C>T) was inherited from …	Translation: secondary structure	Predicted to weaken matching possibility of stem-loop structure, loosening RNA at initiation codon and impacting binding of RNA-binding proteins
chr2:44346369:CTTGT:C	small indel (deletion)	4	NM_001171613.2(PREPL):c.-31_-28del	P	1		1	2021	P	criteria_provided,_single_submitter	0	6c	NM_001171613	NM_001171613.1:c.-31_-28del	PREPL	5_prime_UTR_variant	-	-	-	-	This variant has one ClinVar submission based on clinical testing (myasthenic syndrome, congenital, 22). This submission describes the variant's effect as a frameshift, resulting in the creation of a premature translational stop signal (p.Gln80Lysfs*16). No evidence identified to support a UTR-mediated effect of the variant. If the variant were to be innterpreted in the context of the 5'UTR, it w…	-	-
chr2:44346383:TG:T	small indel (deletion)	1	NM_001171613.2(PREPL):c.-42del	P/LP	1	2	3	2021	P	criteria_provided,_multiple_submitters,_no_conflicts	0	6c	NM_001171613	NM_001171613.1:c.-42del	PREPL	5_prime_UTR_variant	1.43e-05	0	-	-	PREPL is associated with congenital myasthenic syndrome 22, for which LOF is the mechanism of disease (AR) [OMIM 609557]. This variant exists in the 5'UTR of all 3 transceipts defined as principal by APPRIS, and causes a frameshift on alternative and minor transcripts. The variant has 3 ClinVar submissions, all based on clinical testing, two of which specify the phenotype as myasthenic syndrome, …	-	-
chr2:47403112:CGT:C	small indel (deletion)	2	NM_000251.2(MSH2):c.-78_-77del	LP		1	1	2019	LP	reviewed_by_expert_panel	2	7	NM_000251	NM_000251.2:c.-78_-77del	MSH2	5_prime_UTR_variant	-	-	-	-	Upstream of NM_000251.3 transcript	-	-
chr2:72887420:G:A	SNV	-	NM_003124.5(SPR):c.-13G>A	P	1		1	2004	P	no_assertion_criteria_provided	2	Include	NM_003124	NM_003124.4:c.-13G>A	SPR	5_prime_UTR_variant	4.11e-05	0	VUS	PS3	Variation in SPR is associated with dopa-responsive dystonia due to sepieapterin reductase deficiency (?AD, AR) [OMIM 612716]. The c.-13G>A variant is reported as pathogenic in dopa-responsive dystonia by one submitter in ClinVar (based on literature only). It has been described in the heterozygous state in one patient with a mild form of dopa-responsive dystonia [PMID 15241655]. Patient-derived …	Translation: secondary structure	Possibly secondary structure (based on in silico modeling, data not shown)
chr2:96265399:G:A	SNV	-	NM_017849.4(TMEM127):c.-18C>T	LP		1	1	2019	LP	no_assertion_criteria_provided	2	Include	NM_017849	NM_017849.3:c.-18C>T	TMEM127	5_prime_UTR_variant	-	-	VUS	PM2, PP3	Variation in TMEM127 is associated with a susceptibility to pheochromocytoma (AD) [OMIM 171300]. This variant is reported as likely pathogenic in pheochromacytoma by one submitter in ClinVar, although the method is not reported (i.e., clinical testing, research, literature). This variant is expected to alter the original TMEM127 start site and give rise to a distinct ORF with only 45 AAs and no h…	Translation: introduction of novel upstream start codon	Introduces upstream start codon
chr2:127418425:T:C	SNV	-	NG_016323.1:g.5006T>C	P	1		1	1998	P	no_assertion_criteria_provided	0	7	NM_000312	NM_000312.3:c.-89T>C	PROC	5_prime_UTR_variant	-	-	-	-	This variant exists upstream of the start of all PROC transcripts (including NM_000312.4; NM_001375611.1) and therefore was not considered a 5'UTR variant. It is also referred to as. -14T>C (resides 14 bp upstream of transcription initiation site, within a sequence homologous to consensus binding site for HNF1 (a liver-enriched transcription factor) [OMIM 612283]. It has a single ClinVar submissi…	-	-
chr2:189580665:T:G	SNV	-	NM_014585.6(SLC40A1):c.-205A>C	P	1		1	2009	P	no_assertion_criteria_provided	2	Include	NM_014585	NM_014585.5:c.-205A>C	SLC40A1	5_prime_UTR_variant	-	-	VUS	PM2, PP3	SLC40A1 encodes ferroportin and is associated with type 4 hemochromatosis (AD) [OMIM 606069]. The c.-205A>C variant is reported as pathogenic in hemochromatosis type 4 by one submitter in ClinVar (based on clinical testing; expected to be same patient as reported in literature). This variant is located in the 5'UTR of the SLC40A1 stem of the iron responsive element (IRE). An in vitro luciferase r…	-	Disrupts stem of iron response element (IRE); hypothesized to lead to post-transcriptional upregulation by disrupting IRP's interaction with IRE, but this impact has yet to be conclusively determined
chr2:190880872:C:CGCAGCAGCAGCAGCAGCAGCAGCAGCAGCAGCAGCAGCAGCAGCAGCAGCAGCAGCAGCAGCAGCAGCAGCAGCAGCAGCAGCAGCAGCAGCAGCAGCAGCAGCAGCAGCAGCAGCAGCAGCAGCAGCAGCAGCAGCAGCAGCAGCAGCAGCAGCAGCAGCAGCAGCAGCAGCAGCAGCAGCAGCAGCAGCAGCAGCAGCAGCAGCAGCAGCAGCAGCAGCAGCAGCAGCAGCAGCAGCAGCAGCAGCAGCAGCAGCAGCAGCAGCAGCAGCAGCAGCAGCAGCAGCAGCAGCAGCAGCAGCAGCAGCAGCAGCAGCAGCAGCAGCAGCAGCAGCAGCAGCAGCAGCAGCAGCAGCAGCAGCAGCAGCAGCAGCAGCAGCA…	tandem repeat expansion	1992	NM_014905.5(GLS):c.-212GCA[680]	P	1		1	2020	P	no_assertion_criteria_provided	2	2	-	-	-	-	-	-	-	-	ClinVar submission updated to new nomenclature: NM_014905.5(GLS):c.-212GCA[680] GLS is associated with developmental and epileptic encephalopathy 71 (AR; OMIM 618328) and global developmental delay, progressive ataxia and elevated glutamnine (AR; OMIM 618412). This variant is reported as pathogenic in ClinVar by a single submitter based on literature only (OMIM; global developmental delay, progre…	-	-
chr2:197705405:C:CATGCTGCGAACGTCCGTCCTCCGCCTGCTAGGACGCACGGGGGCTAGTAGGCTGTCTCTCCTGGAGGACTTCGGCCCACGCTACTACAGTTCGGGCTCCCTCAGTGCCGGCGATGATGCTTGTGATGTGCGCGCCTACTTCACTACACCCATTTTCTACGTGAACGCGGCGCCGCACATCGGGCACCTGTACTCGGCACTACTGGCGGACGCCCTATGCCGCCACCGTCGCCTCCGAGGTCCCAGCACGGCCGCCACGCGATTCTCCACTGGTACCGACGAGCACGGGCTGAAGATTCAGCAGGCAGCAGCTACCGCGGGCCTGGCCCCGACCGAGCTGTGCGACCGAGTCTCTGAGCAGTTCCAGCAGCTTTTCCAGGAG…	CNV (duplication)	1782	NM_138395.4(MARS2):c.2_*1dup (p.Met1_Ter594=)	P	1		1	2012	P	no_assertion_criteria_provided	2	3b	-	-	-	-	-	-	-	-	The variants impact is not localized to solely the 5'UTR.	-	-
chr2:202376528:GC:AT	SNV	-	NM_001204.7(BMPR2):c.-947_-946delinsAT	P	1		1	2017	P	no_assertion_criteria_provided	2	Include	NM_001204	-	BMPR2	5_prime_UTR_variant	-	-	LP	PS3, PM2, PP1	Variation in BMPR2 is associated with pulmonary hypertension and veno-occlusive disease (AD). [OMIM 600799] This variant is reported as pathogenic for primary pulmonary hypertension in ClinVar (1 submitter; literature only). It is slso referred to as c.*-944/5GC>AT [PMID 26387786; see Table S2]. The variant has been reported to cosegregate in one family with pulmonary arterial hypertension (proba…	Translation: introduction of novel upstream start codon	Introduces upstream start codon, leading of truncated transcript targeted for NMD
chr3:10141769:AGCGCGCACGCAGCTCCGCCCC:A	small indel (deletion)	21	NM_000551.3(VHL):c.-75_-55del	LP		1	1	2014	LP	criteria_provided,_single_submitter	2	Include	NM_000551	NM_000551.3:c.-75_-55del	VHL	5_prime_UTR_variant	-	-	LP	PS3, PM2, PP1	Variation in VHL is associated with von Hippel-Lindau syndrome (AD) [OMIM 193300]. This variant involves a 20bp deletion overlapping a portion of the 5'UTR and a region upstream (NM_000551.4). It has a single ClinVar submission, which is based on clinical testing (Von Hippel-Lindau syndrome). The submitters report segregation in 5 affected relatives. [PP1] Deletion of this region has been shown t…	Transcription: altered promoter activity	Affects conserved region within minimal promoter, deletion of which leads to decreased expression
chr3:36993521:C:A	SNV	-	NM_000249.4(MLH1):c.-27C>A	P/LP	3	2	5	2021	LP	criteria_provided,_multiple_submitters,_no_conflicts	2	Include	NM_000249	NM_000249.3:c.-27C>A	MLH1	5_prime_UTR_variant	-	-	LP	PS3, PM2, PP1	Variation in MLH1 is associated with Lynch syndrome 2, mismatch repair cancer syndrome 1 (AR), and Muir-Torre syndrome (AD). [OMIM 120436] The variant has been reported by clinical testing in 2 patients with hereditary nonpolyposis colorectal neoplasms (P) and one patient with Lynch syndrome (LP) in ClinVar. It has been reported in several unrelated individuals (in cis with c.85G>T) and shown to …	Transcription: altered promoter methylation	Reduced promoter activity via altered methylation
chr3:45913144:C:T	SNV	-	NM_001276378.2(LZTFL1):c.-162G>A	LP		1	1	2020	LP	no_assertion_criteria_provided	0	7	NM_020347	-	-	-	6.03e-06	0	-	-	LZTFL1 is associated with Bardet-Biedl syndrome 17 [OMIM 606568]. This variant is indexed in ClinVar as NM_001276379.2(LZTFL1):c.3G>A (p.Met1Ile). It exists in the 5'UTR of a transcript defined as minor by APPRIS (NM_001276378.1). It resides upstream of the start of the APPRIS-defined principal transcript (NM_020347). On other transcripts, it overlaps the translation start site (p.Met1Ile). Becua…	-	-
chr3:49171662:C:T	SNV	-	NM_173546.3(KLHDC8B):c.-158C>T	P	1		1	2009	P	no_assertion_criteria_provided	2	Include	NM_173546	NM_173546.2:c.-158C>T	KLHDC8B	5_prime_UTR_variant	0.00535	1	P	PS3, PS4, PP1	Variation in KLHDC8B is associated with a susceptibility to Hodgkin lymphoma (AR) [OMIM 236000]. The variant is reported in ClinVar as pathogenic in Hodgkin Lymphoma (literature only, 1 submitter). It is also referred to as c.+28C>T ("+28" is relative to transcription initiation site; see ClinVar HGVS table). This variant has been identified in probands from 3 unrelated families with classic Hodg…	-	-
chr3:93973788:G:A	SNV	-	NM_000313.4(PROS1):c.-39C>T	P	1		1	2022	P	no_assertion_criteria_provided	2	Include	NM_000313	NM_000313.3:c.-39C>T	PROS1	5_prime_UTR_variant	-	-	LP	PS3, PM2, PP1	Variation in PROS1 is associated with AD and AR forms of thrombophilia 5 due to protein S deficiency [OMIM 176880].This variant has a single ClinVar submission from research (Protein S deficiency disease). It was identified in all 5 affected members of a family with protein S deficiency and absent from two healthy relatives. [PP1] In vitro assays demonstrated that the variant abolishes protein S …	Translation: introduction of novel upstream start codon	Creates new upstream translation initiation codon at the origin of an overalpping ORF of 156 nt; generates a novel overlapping uORF of 51 codons, out-of-frame with the WT ORF
chr3:93973917:G:A	SNV	-	NM_000313.3(PROS1):c.-168C>T	LP		1	1	2019	LP	criteria_provided,_single_submitter	2	7	NM_000313	NM_000313.3:c.-168C>T	PROS1	5_prime_UTR_variant	-	-	-	-	Upstream of NM_000313.4	-	-
chr3:184376290:C:A	SNV	-	NM_000460.4(THPO):c.-31G>T	P	1		1	2009	P	no_assertion_criteria_provided	0	Include	NM_000460	NM_000460.3:c.-31G>T	THPO	5_prime_UTR_variant	-	-	LP	PS3, PM2, PP1	Variation in THPO (encoding thrombopoietin) is associated with thrombocythemia 1 (AD). [OMIM 600044] The variant resides in the 5'UTR of the transcripts defined as principal by APPRIS. It has a missense impact on an alternative transcript (NM_001290003.1:c.390G>T (p.Arg130Ser)). The variant has a single ClinVar submission based on literature only. In the literature, it is referred to as c.516G-T.…	Translation: impact on existing regulatory uORF	Generates a new stop codon in uORF 7, shortening the uORF by 42 nucleotides. The truncated uORF no longer extends past the physiological initiation codon, thus improving translational efficiency by allowing reinitiation.
chr3:184376305:TC:T	small indel (deletion)	1	NM_000460.4(THPO):c.-47del	P	2		2	2020	P	criteria_provided,_single_submitter	0	Include	NM_000460	NM_000460.3:c.-47del	THPO	5_prime_UTR_variant	-	-	LP	PS3, PM2, PP1	Variation in THPO (encoding thrombopoietin) is associated with thrombocythemia 1 (AD). [OMIM 600044] The variant resides in the 5'UTR of the transcripts defined as principal by APPRIS. It results in a frameshift on an alternative transcript (NM_001290003.1:c.374del (p.Gly125fs)). There are 2 ClinVar submissions, one of which is based on clinical testing (thrombocythemia 1). It is also referred to…	Translation: impact on existing regulatory uORF	Causes a frameshift in the 5'UTR which places uORF 7 in frame with the TPO coding sequence, thus neutralizing uORF 7's inhibitory effect on THPO expression from the canonical ORF
chr4:83284793:AT:A	small indel (deletion)	1	NM_001358921.2(COQ2):c.-30del	LP		1	1	2016	LP	criteria_provided,_single_submitter	0	6c	NM_001358921	NM_001358921.1:c.-30del	COQ2	5_prime_UTR_variant	4.59e-06	0	-	-	COQ2 is associated with primary coenzyme Q10 deficiency 1 (AR). [OMIM 609825] This variant exists in the 5'UTR of the APPRIS-defined principal and MANE SELECT transcript (NM_001358921.2) and results in a frameshift on an alternative transcript (NM_015697.9:c.121del (p.Ile41fs). There is a single ClinVar submission, which is based on clinical testing (no phenotype provided). The evidence provided …	-	-
chr4:88523797:C:T	SNV	-	NM_001042616.2(PIGY):c.-540G>A	P	1		1	2018	P	no_assertion_criteria_provided	2	7	NM_001042616	NM_001042616.2:c.-540G>A	PIGY	5_prime_UTR_variant	-	-	-	-	Upstream of NM_001042616.3	-	-
chr4:153204530:G:GATGC	small indel (insertion)	4	NM_015271.5(TRIM2):c.2_5dup (p.Arg3fs)	LP		1	1	2016	LP	criteria_provided,_single_submitter	1	6a	NM_001375512	-	-	-	1.06e-05	0	-	-	TRIM2 is associated with Charcot-Marie-Tooth disease type 2R. [OMIM 614141] This variant induces a frameshift in the MANE SELECT transcript (NM_015271.4), which is a minor transcript according to APPRIS. On this transcript, the variant overlaps the translation start codon. It resides in the 5'UTR of transcripts defined as Principal:2 by APPRIS (NM_001375512.1:c.-874_-871dup; NM_001375516.1:c.-165…	-	-
chr5:14871458:G:A	SNV	-	NM_054027.6(ANKH):c.-11C>T	P	1		1	2002	P	no_assertion_criteria_provided	2	Include	NM_054027	NM_054027.5:c.-11C>T	ANKH	5_prime_UTR_variant	-	-	LP	PS3, PM2, PP1	Variation in ANKH is associated with chondrocalcinosis 2 (AD) and craniometaphyseal dysplasia (AD). [OMIM 605145] This variant has a single ClinVar submission basd on literature only (Chondrocalcinosis 2 (AD); OMIM 118600). The variant is absent from gnomAD [PM2]. It was identified in the heterozygous state in all affected members of a British family with CCAL2 [PMID 12297987]. [PP1] It was not i…	Translation: introduction of novel upstream start codon	Creates upstream ATG initiation codon in the 5'UTR of ANKH
chr5:36876791:C:T	SNV	-	NM_133433.4(NIPBL):c.-467C>T	P/LP	1	1	2	2022	LP	no_assertion_criteria_provided	2	Include	NM_133433	NM_133433.3:c.-467C>T	NIPBL	5_prime_UTR_variant	-	-	VUS	PM2	Variation in NIPBL is associated with Cornelia de Lange syndrome 1 (AD) [OMIM 122470]. No published literature reporting on this variant was identified. It is reported by one submitter in ClinVar (Cornelia de Lange syndrome 1; clinical testing). The ClinVar entry indicates that the variant is in the coding region, and that in vitro funnctional studies indicate a significant reduction in transcrip…	-	-
chr5:36876801:GA:AT	SNV	-	NM_133433.4(NIPBL):c.-457_-456delinsAT	LP		1	1	2021	LP	no_assertion_criteria_provided	2	Include	NM_133433	-	NIPBL	5_prime_UTR_variant	-	-	VUS	PM2	Variation in NIPBL is associated with Cornelia de Lange syndrome 1 (AD) [OMIM 122470]. This variant is reported as LP by one submitter in ClinVar (neurodevelopmental abnormality; clinical testing). This submission indicates the variant introduces a novel ATG codon sequence in the 5'UTR of NIPBL. Functional evidence reported in ClinVar suggests an effect on translation, with an undescribed reporte…	Translation: introduction of novel upstream start codon	Introduces upstream start codon
chr5:36876937:CC:A	deletion-insertion	1	NM_133433.4(NIPBL):c.-321_-320delinsA	P	1		1	2006	P	no_assertion_criteria_provided	2	Include	NM_133433	-	NIPBL	5_prime_UTR_variant	-	-	LP	PS3, PM2, PP1	Variation in NIPBL is associated with Cornelia de Lange syndrome 1 (AD) [OMIM 122470]. This variant is reported as P by one submitter in ClinVar (Cornelia de Lange syndrome 1; literature only). The variant has been reported in the heterozygous state in an individual with Cornelia de Lange syndrome and in her mildly affected father [PMID 16799922]. [PP1] The impact of this variant on gene expressi…	-	-
chr5:36876938:C:A	SNV	-	NM_133433.4(NIPBL):c.-320C>A	P	1		1	2021	P	criteria_provided,_single_submitter	2	Include	NM_133433	NM_133433.3:c.-320C>A	NIPBL	5_prime_UTR_variant	-	-	VUS	PM2	The literature cited in ClinVar for this variant is related to c.-321_-320delCCinsA (NM_133433.4(NIBL):c.-321_-320delinsA), which would involve the c.-320C>A SNV, but also involves a deletion of C at position 321. The variant has one submission in ClinVar based on clinical testing (Cornelia de Lange syndrome 1 (CdLS)). This deletion-insertion variant has been reported in the literature in individ…	-	-
chr5:53108548:C:T	SNV	-	NM_004531.5(MOCS2):c.-74G>A	LP		1	1	2017	LP	criteria_provided,_single_submitter	0	6b	NM_004531	NM_004531.4:c.-74G>A	MOCS2	5_prime_UTR_variant	-	-	-	-	MOCS2 is associated with molybdenum cofactor deficiency B (AR). This variant is indexed in ClinVar as NM_176806.4(MOCS2):c.114G>A (p.Trp38Ter). It resides in the 5'UTR of the MANE SELECT and APPRIS-defined principal transcript (NM_004531.4) and has a nonsense impact on a transcript defined as MANE PLUS CLINICAL (NM_176806.4:c.114G>A ). NM_176806.4 is defined as a minor transcript by APPRIS. Patho…	-	-
chr5:53108556:G:A	SNV	-	NM_004531.5(MOCS2):c.-82C>T	P	1		1	2021	P	criteria_provided,_single_submitter	0	6b	NM_004531	NM_004531.4:c.-82C>T	MOCS2	5_prime_UTR_variant	-	-	-	-	MOCS2 is associated with molybdenum cofactor deficiency B (AR). Nonsense on MANE PLUS CLINICAL transcript (NM_176806.4; APPRIS minor). 5'UTR on MANE SELECT and APPRIS principal transcript. The variant is absent from gnomAD. [PM2] The pathogenic classification from gnomAD is likely in reference to the nonsense impact of the variant on a minor transcript (i.e., would qualify for application of PVS1…	-	-
chr5:53108603:CCT:C	small indel (deletion)	2	NM_004531.5(MOCS2):c.-131_-130del	P	1		1	2021	P	criteria_provided,_single_submitter	0	6b	NM_004531	NM_004531.4:c.-131_-130del	MOCS2	5_prime_UTR_variant	1.07e-05	0	-	-	Indexed in ClinVar as NM_176806.4(MOCS2):c.57_58del (p.Gly20fs). Frameshift on MANE PLUS CLINICAL (APPRIS minor) transcript and 5'UTR on MANE SELECT (APPRIS principal) transcript. One ClinVar submission (based on clinical testing), although no phenotype or evidence details provided. Likely to have been interpreted as a frameshift variant, thus leading to pathogenic classification. Allele frequenc…	-	-
chr5:53108627:AAATAC:A	small indel (deletion)	5	NM_004531.5(MOCS2):c.-163GTATT[1]	LP		1	1	2020	LP	criteria_provided,_single_submitter	0	6b	NM_004531	NM_004531.4:c.-158_-154del	MOCS2	5_prime_UTR_variant	-	-	-	-	Indexed in ClinVar as NM_176806.4(MOCS2):c.30_34del (p.Leu10fs). Frameshift on MANE PLUS CLINICAL (APPRIS minor) transcript and 5'UTR on MANE SELECT (APPRIS principal) transcript (NM_176806.4:c.30_34del ). One ClinVar submission (based on clinical testing; sulfite oxidase deficiency due to molybdenum cofactor deficiency type B). The evidence details indicate the variant was interpreted in the con…	-	-
chr5:53108629:A:C	SNV	-	NM_004531.5(MOCS2):c.-155T>G	P	1		1	2021	P	criteria_provided,_single_submitter	0	6b	NM_004531	NM_004531.4:c.-155T>G	MOCS2	5_prime_UTR_variant	2.5e-05	0	-	-	Indexed in ClinVar as NM_176806.4(MOCS2):c.33T>G (p.Tyr11Ter). Nonsense on MANE PLUS CLINICAL (APPRIS minor) transcript and 5'UTR on MANE SELECT (APPRIS principal) transcript (NM_004531.5:c.-155T>G). One ClinVar submission (based on clinical testing; sulfite oxidase deficiency due to molybdenum cofactor deficiency type B). No evidence details provided, but it is likely a pathogenic classification…	-	-
chr5:53108643:C:A	SNV	-	NM_004531.5(MOCS2):c.-169G>T	P	1		1	2003	P	no_assertion_criteria_provided	0	6b	NM_004531	NM_004531.4:c.-169G>T	MOCS2	5_prime_UTR_variant	3.59e-06	0	-	-	Indexed in ClinVar as NM_176806.4(MOCS2):c.19G>T (p.Val7Phe). Missense on MANE PLUS CLINICAL (APPRIS minor) transcript and 5'UTR on MANE SELECT (APPRIS principal) transcript (NM_004531.5:c.-169G>T). One ClinVar submission (based on literature; molybdenum cofactor deficiency type B). No evidence details provided. This variant ("V7F") has been reported in the compound heterozygous state with Q6X (a…	-	-
chr5:53109714:G:A	SNV	-	NM_004531.5(MOCS2):c.-633C>T	P	3		3	2021	P	criteria_provided,_single_submitter	0	6b	NM_004531	NM_004531.4:c.-633C>T	MOCS2	5_prime_UTR_variant	2.15e-05	0	-	-	Indexed in ClinVar as NM_176806.4(MOCS2):c.16C>T (p.Gln6Ter). Nonsense on MANE PLUS CLINICAL (APPRIS minor) transcript and 5'UTR on MANE SELECT (APPRIS principal) transcript (NM_004531.5:c.-633C>T ). Three ClinVar submissions, one of which is based on clinical testing but a phenotype is not provided. No evidence details are reported, but the submitters are likely to have arrived at a pathogenic c…	-	-
chr5:53109714:GGCACAGCGGCACCATCCCGCCTA:G	small indel (deletion)	23	NM_004531.5(MOCS2):c.-656_-634del	P	1		1	2006	P	no_assertion_criteria_provided	2	6b	NM_004531	NM_004531.4:c.-656_-634del	MOCS2	5_prime_UTR_variant	-	-	-	-	The variant resides in the 5'UTR of the APPRIS-defined principal and MANE SELECT transcript (NM_004531.5). However, it overlaps the start codon and induces a frameshift on an APPRIS-defined minor and MANE PLUS CLINICAL transcript (NM_176806.4). The variant is indexed in ClinVar as it resides on this other transcript (NM_176806.4(MOCS2):c.-8_15del (p.Met1fs)). If interpreted in context of APPRIS: …	-	-
chr5:53109729:T:C	SNV	-	NM_004531.5(MOCS2):c.-648A>G	P	1		1	2021	P	criteria_provided,_single_submitter	0	6b	NM_004531	NM_004531.4:c.-648A>G	MOCS2	5_prime_UTR_variant	1.09e-05	0	-	-	The variant overlaps an ATG start codon on NM_176806.4 (APPRIS-defined minor transcript; MANE SELECT CLINICAL transcript) and resides in the 5'UTR of the NM_004531.5 transcript (MANE SELECT; APPRIS Principal:1). The single ClinVar submission makes reference to the variant's effect as it pertains to impacting the initiator methionine, suggesting this impact is expected to result in an absent or di…	-	-
chr5:88823796:G:A	SNV	-	NM_002397.5(MEF2C):c.-8C>T	P	4		4	2022	P	criteria_provided,_multiple_submitters,_no_conflicts	2	Include	NM_001131005	NM_001131005.2:c.-8C>T	MEF2C	5_prime_UTR_variant	-	-	LP	PS3, PM2, PM6	Variation in MEF2C is associated with chromosome 5q14.3 deletion syndrome and neurodevelopmental disorder with hypotonia, stereotypic hand movements, and impaired language (AD) [OMIM 613443]. This variant is reported to be pathogenic for neurodevelopmental disorders by two submitters in ClinVar (1 clinical testing - not expected to overlap with published literature; 1 literature only). It was rep…	Translation: introduction of novel upstream start codon	Introduces upstream start codon, leading to elongated coding sequence and reducing activity of encoded proteinn (i.e., transcription of downstream targets)
chr5:88823814:G:A	SNV	-	NM_002397.5(MEF2C):c.-26C>T	P	1		1	2021	P	no_assertion_criteria_provided	2	Include	NM_001131005	NM_001131005.2:c.-26C>T	MEF2C	5_prime_UTR_variant	-	-	LP	PS3, PM2, PM6	Variation in MEF2C is associated with chromosome 5q14.3 deletion syndrome and neurodevelopmental disorder with hypotonia, stereotypic hand movements, and impaired language (AD) [OMIM 613443]. The variant is reported to be pathogenic for neurodevelopmental disorders by one submitter in ClinVar (literature only). It was reported in a de novo heterozygous state in 3 patients with neurodevelopmenntal…	Translation: introduction of novel upstream start codon	Introduces upstream start codon, leading to elongated coding sequence and reducing activity of encoded proteinn (i.e., transcription of downstream targets)
chr5:88823854:T:A	SNV	-	NM_002397.5(MEF2C):c.-66A>T	P	1		1	2021	P	no_assertion_criteria_provided	2	Include	NM_001131005	NM_001131005.2:c.-66A>T	MEF2C	5_prime_UTR_variant	-	-	LP	PS3, PM2, PM6	Variation in MEF2C is associated with chromosome 5q14.3 deletion syndrome and neurodevelopmental disorder with hypotonia, stereotypic hand movements, and impaired language (AD) [OMIM 613443]. The variant is reported to be pathogenic for neurodevelopmental disorders by one submitter in ClinVar (literature only). It was reported in a de novo heterozygous state in 1 patient with neurodevelopmenntal …	Translation: introduction of novel upstream start codon	Introduces upstream start codon, leading to out-of-frame ORF that decreases translational efficiency from canonical start site
chr5:112707526:A:G	SNV	-	NM_001127511.3(APC):c.-192A>G	LP	1	2	3	2021	LP	criteria_provided,_multiple_submitters,_no_conflicts	2	7	NM_000038	-	-	-	3.19e-05	0	-	-	Upstream of MANE SELECT transcript; described in dbSNP as either 5'UTR (NM_001354895.2) or genic upstream variant (NM_000038.6; NM_001127510.3) on different transcripts defined as Principal:1 by APPRIS. Described in the literature as residing in the promoter. APC is associated with a number of cancers (OMIM 611731). This variant has been reported as likely pathogenic in familial adenomatous polyp…	-	-
chr5:112707526:A:T	SNV	-	NM_001127511.3(APC):c.-192A>T	P	1		1	2016	P	no_assertion_criteria_provided	2	7	NM_000038	-	-	-	-	-	-	-	Upstream of MANE SELECT transcript; described in dbSNP as either 5'UTR (NM_001354895.2) or genic upstream variant (NM_000038.6; NM_001127510.3) on different transcripts defined as Principal:1 by APPRIS APC is associated with a number of cancers (OMIM 611731). This variant has been reported as pathogenic for familial adenomatous polyposis 1 (literature only). The -192A>T variant (g.20377206A>T) ha…	-	-
chr5:112707526:AT:TAGCAAGGG	deletion-insertion	7	NM_001127511.3(APC):c.-192_-191delinsTAGCAAGGG	LP		1	1	2018	LP	criteria_provided,_single_submitter	2	7	NM_000038	-	-	-	-	-	-	-	Upstream of MANE SELECT transcript; described in dbSNP as either 5'UTR (NM_001354895.2) or genic upstream variant (NM_000038.6; NM_001127510.3) on different transcripts defined as Principal:1 by APPRIS APC is associated with a number of cancers (OMIM 611731). This variant has been reported as likely pathogenic for familial adenomatous polyposis 1 by one submitter in ClinVar (clinical testing). Wh…	-	-
chr5:112707527:T:C	SNV	-	NM_001127511.3(APC):c.-191T>C	P	4		4	2021	P	criteria_provided,_multiple_submitters,_no_conflicts	2	7	NM_000038	-	-	-	-	-	-	-	Upstream of MANE SELECT transcript; described in dbSNP as either 5'UTR (NM_001354895.2) or genic upstream variant (NM_000038.6; NM_001127510.3) on different transcripts defined as Principal:1 by APPRIS APC is associated with a number of cancers (OMIM 611731). This variant has been reported as pathogenic based on clinical testing in familial adenomatous polyposis 1 and hereditary cancer-predisposi…	-	-
chr5:112707528:G:A	SNV	-	NM_001127511.3(APC):c.-190G>A	P	3		3	2021	P	criteria_provided,_multiple_submitters,_no_conflicts	2	7	NM_000038	-	-	-	-	-	-	-	Upstream of MANE SELECT transcript; described in dbSNP as either 5'UTR (NM_001354895.2) or genic upstream variant (NM_000038.6; NM_001127510.3) on different transcripts defined as Principal:1 by APPRIS APC is associated with a number of cancers (OMIM 611731). This variant has been reported as pathogenic based on clinical testing in familial adenomatous polyposis 1 in ClinVar (2 submissions based …	-	-
chr6:136822621:C:T	SNV	-	NM_000288.4(PEX7):c.-45C>T	P	1		1	2012	P	no_assertion_criteria_provided	2	Include	NM_000288	NM_000288.3:c.-45C>T	PEX7	5_prime_UTR_variant	6.37e-06	0	VUS	PM2, PM3	Variation in PEX7 is associated with peroxisome biogenesis disorder 9B (AR; OMIM 614879) and rhizomelic chondrodysplasia punctata type 1 (AR) [OMIM 215100]. This variant is reported as pathogenic in Rhixomelic chondrodysplasia punctata type 1 in ClinVar (based on literature only). It is included as a "notable PEX7 pathogenic variant" in Gene Reviews [PMID 20301447], based on its presence in the c…	Translation: introduction of novel upstream start codon	Introduces upstream start codon, leading to out-of-frame ORF encoding a truncated transcript
chr7:38978015:C:G	SNV	-	NM_001370959.1(POU6F2):c.62C>G (p.Ser21Ter)	P	1		1	2004	P	no_assertion_criteria_provided	0	6a	NM_001166018	NM_001166018.1:c.-137C>G	POU6F2	5_prime_UTR_variant	-	-	-	-	POU6F2 is associated with a susceptibility to Wilms tumor (AD; somatic). [OMIM 609062] The variant has a nonsense impact on the MANE SELECT transcript (APPRIS minor; ) and resides in the 5'UTR of the APPRIS-defined principal transcript. This variant has been reported as a "C to G transversion in the noncoding portion of exon 1C (g.38309731C>G) in a patient with Wilms tumor. It was inherited from …	-	-
chr7:107563971:G:GGGCCC	small indel (insertion)	5	NM_181581.3(DUS4L):c.-349_-348insGGCCC	LP		1	1	2019	LP	criteria_provided,_single_submitter	0	5	-	-	-	-	-	-	-	-	There is no disease association for DUS4L in OMIM or the Genomics England Panel App. The variant resides in the 5'UTR of both APPRIS-defined principal transcripts (one of which is the MANE SELECT transcript (NM_181581.3). It induces a framshift in the principal transcript of COG5 (NM_006348.4). There is one ClinVar submission, which is based on clinical testing. The phenotype is speficied as cong…	-	-
chr7:107563979:ACC:A	small indel (deletion)	2	NM_181581.3(DUS4L):c.-339_-338del	P/LP	1	1	2	2021	P	criteria_provided,_multiple_submitters,_no_conflicts	0	5	-	-	-	-	-	-	-	-	There is no disease association for DUS4L in OMIM or the Genomics England Panel App. The variant resides in the 5'UTR of both APPRIS-defined principal transcripts (one of which is the MANE SELECT transcript (NM_181581.3). It induces a framshift in the principal transcript of COG5 (NM_006348.4). There is are two ClinVar submissions, one of which specifies COG5-congenital disorder of glycosylation …	-	-
chr8:22130605:T:C	SNV	-	NM_005144.5(HR):c.-218A>G	P	1		1	2009	P	no_assertion_criteria_provided	2	Include	NM_005144	NM_005144.4:c.-218A>G	HR	5_prime_UTR_variant	-	-	LP	PS3, PM2, PM5, PP1	Variation in HR is associated with alopecia universalis (AR) [OMIM 203655] and atrichia with papular lesions (AR) [OMIM 209500]. HRURF (previously referred to as U2HR) is associated with hypotrichosis 4 (AD) [OMIM 146550]. HRURF is an inhibitory upstream ORF in the 5'UTR of the gene encoding HR. It is predicted to encode a 34-amino acid peptide. The c.-218A>G variant is classified as pathogenic b…	Translation: impact on existing regulatory uORF	Disruption of upstream ORF, leading to increased translation of main physiological ORF
chr8:22130636:G:C	SNV	-	NM_005144.5(HR):c.-249C>G	P	1		1	2009	P	no_assertion_criteria_provided	2	Include	NM_005144	NM_005144.4:c.-249C>G	HR	5_prime_UTR_variant	-	-	LP	PS3, PM2, PM5, PP1	Variation in HR is associated with alopecia universalis (AR) [OMIM 203655] and atrichia with papular lesions (AR) [OMIM 209500]. HRURF (previously referred to as U2HR) is associated with hypotrichosis 4 (AD) [OMIM 146550]. HRURF is an inhibitory upstream ORF in the 5'UTR of the gene encoding HR. It is predicted to encode a 34-amino acid peptide. The c.-218A>G variant is classified as pathogenic b…	Translation: impact on existing regulatory uORF	Disruption of upstream ORF, leading to increased translation of main physiological ORF
chr8:22130702:G:A	SNV	-	NM_005144.5(HR):c.-315C>T	P	1		1	2009	P	no_assertion_criteria_provided	2	Include	NM_005144	NM_005144.4:c.-315C>T	HR	5_prime_UTR_variant	-	-	LP	PS3, PM2, PM5, PP1	Variation in HR is associated with alopecia universalis (AR) [OMIM 203655] and atrichia with papular lesions (AR) [OMIM 209500]. HRURF (previously referred to as U2HR) is associated with hypotrichosis 4 (AD) [OMIM 146550]. HRURF is an inhibitory upstream ORF in the 5'UTR of the gene encoding HR. It is predicted to encode a 34-amino acid peptide. The c.-218A>G variant is classified as pathogenic b…	Translation: impact on existing regulatory uORF	Disruption of upstream ORF, leading to increased translation of main physiological ORF
chr8:22130706:C:T	SNV	-	NM_005144.5(HR):c.-319G>A	P	1		1	2021	P	no_assertion_criteria_provided	2	Include	NM_005144	NM_005144.4:c.-319G>A	HR	5_prime_UTR_variant	-	-	VUS	PM2, PP1	Variation in HR is associated with alopecia universalis (AR) [OMIM 203655] and atrichia with papular lesions (AR) [OMIM 209500]. HRURF (previously referred to as U2HR) is associated with hypotrichosis 4 (AD) [OMIM 146550]. HRURF is an inhibitory upstream ORF in the 5'UTR of the gene encoding HR. It is predicted to encode a 34-amino acid peptide. The c.-218A>G variant is classified as pathogenic b…	Translation: impact on existing regulatory uORF	Disruption of upstream ORF
chr8:22130707:A:G	SNV	-	NM_005144.5(HR):c.-320T>C	P	1		1	2010	P	no_assertion_criteria_provided	2	Include	NM_005144	NM_005144.4:c.-320T>C	HR	5_prime_UTR_variant	-	-	P	PS4, PS3, PM2, PP1	Variation in HR is associated with alopecia universalis (AR) [OMIM 203655] and atrichia with papular lesions (AR) [OMIM 209500]. HRURF (previously referred to as U2HR) is associated with hypotrichosis 4 (AD) [OMIM 146550]. HRURF is an inhibitory upstream ORF in the 5'UTR of the gene encoding HR. It is predicted to encode a 34-amino acid peptide. The c.-218A>G variant is classified as pathogenic b…	Translation: impact on existing regulatory uORF	Disruption of upstream ORF, leading to increased translation of main physiological ORF
chr8:22130707:A:T	SNV	-	NM_005144.5(HR):c.-320T>A	LP		1	1	2021	LP	criteria_provided,_single_submitter	2	Include	NM_005144	NM_005144.4:c.-320T>A	HR	5_prime_UTR_variant	-	-	LP	PS1, PM2	Variation in HR is associated with alopecia universalis (AR) [OMIM 203655] and atrichia with papular lesions (AR) [OMIM 209500]. HRURF (previously referred to as U2HR) is associated with hypotrichosis 4 (AD) [OMIM 146550]. HRURF is an inhibitory upstream ORF in the 5'UTR of the gene encoding HR. No literature describing this variant was identified, although a different nucleotide change at the sa…	Translation: impact on existing regulatory uORF	Disruption of upstream ORF, leading to increased translation of main physiological ORF
chr8:41797609:TCA:T	small indel (deletion)	2	NM_000037.4(ANK1):c.-73_-72del	P	1		1	2005	P	no_assertion_criteria_provided	1	Include	NM_000037	NM_000037.3:c.-73_-72del	ANK1	5_prime_UTR_variant	-	-	LP	PS3, PM2, PM3_supporting	Variation in ANK1 is associated with spherocytosis type 1 (AD, AR). [OMIM 612641] There is a single ClinVar submission based on literature only (spherocytosis type 1 (AR)). The variant involves a 2 bp deletion upstream of the translation initiation codon at a site that is adjacent to an ankyrin transcription initiation site. It has been reported in the compound heterozygous state (with a 20 bp de…	Transcription: altered promoter activity	Altered use of transcription initiation site
chr9:36249361:G:A	SNV	-	NM_005476.7(GNE):c.-6C>T	P/LP	1	1	2	2021	P	criteria_provided,_multiple_submitters,_no_conflicts	0	6b	NM_005476	NM_005476.6:c.-6C>T	GNE	5_prime_UTR_variant	-	-	-	-	GNE is associated with Nonaka myopathy (AR) and sialuria (AD). The variant resides in the 5'UTR of the MANE SELECT (APPRIS Principal:1) transcript and has a nonsense impact on the MANE PLUS CLINICAL (APPRIS minor) transcript. It is indexed in CLinVar in reference to the transcript in which it has a nonsense impact (NM_001128227.3(GNE):c.88C>T (p.Gln30Ter)). A 2015 study analyzing the mutation pro…	-	-
chr9:36249386:AAAATAGAG:A	small indel (deletion)	8	NM_005476.7(GNE):c.-39_-32del	P	1		1	2020	P	criteria_provided,_single_submitter	0	6b	NM_005476	NM_005476.6:c.-39_-32del	GNE	5_prime_UTR_variant	-	-	-	-	GNE is associated with Nonaka myopathy (AR) and sialuria (AD). The variant resides in the 5'UTR of the MANE SELECT (APPRIS Principal:1) transcript and has a nonsense impact on the MANE PLUS CLINICAL (APPRIS minor) transcript. It is indexed in CLinVar in reference to the transcript in which it has a nonsense impact (NM_001128227.3:c.55_62del (p.Glu18_Leu19insTer)). A 2015 study analyzing the mutat…	-	-
chr9:37422747:GC:AT	SNV	-	NM_012203.2(GRHPR):c.-4_-3delinsAT	P	1		1	2014	P	no_assertion_criteria_provided	0	Include	NM_012203	-	GRHPR	5_prime_UTR_variant	-	-	LP	PS3, PM3, PM2	Variation in GRHPR is associated with primary hyperoxaluria type II (AR). [OMIM 604296] The variant resides in the 5'UTR of the APPRIS principal and MANE SELECT transcript (NM_012203.2). This variant has been reported in the compound heterozygous state (with p.Gln232Argfs*3 (c.694delC) on the opposite allele) in a patient with primary hyperoxaluria type II. [PMID 25410531] [PM3] A luciferase repo…	Translation: introduction of novel upstream start codon	Creates out-of-frame alternative translation initiation site
chr9:85741806:GC:G	small indel (deletion)	1	NM_001330701.2(AGTPBP1):c.-66del	LP		1	1	2022	LP	criteria_provided,_single_submitter	0	6c	NM_001330701	NM_001330701.1:c.-66del	AGTPBP1	5_prime_UTR_variant	0.000201	0	-	-	Variation in AGTPBP1 is associated with childhood-onset neurodegeneration with cerebellar atrophy (AR). [OMIM 606830] The variant resides in the 5'UTR of the MANE SELECT (APPRIS principal) transcript and induces a frameshift in the coding sequence of a transcript defined by APPRIS as minor (NM_001286715.1). There is a single ClinVar submission based on clinical testing (no phenotype provided). Th…	-	-
chr9:95516640:CTT:C	small indel (deletion)	2	NM_001083602.3(PTCH1):c.-171_-170del	LP		1	1	2019	LP	criteria_provided,_single_submitter	0	6b	NM_001083602	NM_001083602.2:c.-171_-170del	PTCH1	5_prime_UTR_variant	3.67e-06	0	-	-	Indexed in ClinVar as NM_001083603.3(PTCH1):c.179_180del (p.Lys60fs). NM_001083603.3 is indicated as a "MANE PLUS CLINICAL" transcript and is a minor transcript in the APPRIS database. There is a single ClinVar submission based on clinical testing in Gorlin syndrome. The submission makes reference to the frameshift variant in the evidence details, which is predicted to result in a non-functional …	-	-
chr9:95516728:G:C	SNV	-	NM_001083602.3(PTCH1):c.-257C>G	LP		1	1	2020	LP	no_assertion_criteria_provided	0	6b	NM_001083602	NM_001083602.2:c.-257C>G	PTCH1	5_prime_UTR_variant	3.58e-06	0	-	-	Indexed in ClinVar as NM_001083603.3(PTCH1):c.93C>G (p.Tyr31Ter). NM_001083603.3 is indicated as a "MANE PLUS CLINICAL" transcript and is a minor transcript in the APPRIS database. There is a single ClinVar submission in rhabdomyosarcoma. It has been reported as a stop-gain variant in a patient with rhabdomyosarcoma in the literature [PMID 33372952]. No further evidence identified.	-	-
chr9:127854482:G:A	SNV	-	NM_001114753.3(ENG):c.-127C>T	P/LP	4	1	5	2022	P	criteria_provided,_multiple_submitters,_no_conflicts	2	Include	NM_001114753	NM_001114753.2:c.-127C>T	ENG	5_prime_UTR_variant	-	-	LP	PS3, PM2, PP1	Variation in ENG is associated with type 1 hereditary hemorrhagic telangiectasia (AD) [OMIM 187300]. This variant has been classified as pathogenic in hereditary hemorrhagic telangiectasia by two submitters in ClinVar (1 clinical testing, 1 research). It has been reported in several unrelated individuals (PMID 21967607 (n=1), 22192717 (n=4), 28989145 (n=1), 32573726 (n=2), 32300199 (n=2)), and to…	Translation: introduction of novel upstream start codon	Introduces upstream start codon, encoding truncated transcript
chr10:27100442:G:C	SNV	-	NM_014915.3(ANKRD26):c.-116C>G	LP		1	1	2019	LP	criteria_provided,_multiple_submitters,_no_conflicts	2	Include	NM_014915	NM_014915.2:c.-116C>G	ANKRD26	5_prime_UTR_variant	-	-	VUS	PM2, PP1	Variation in ANKRD26 is associated with thrombocytopenia 2 (AD). [OMIM 610855] This variant is reported as likely pathogenic by a single submitter in ClinVar (thrombocytopenia; research). The variant is reported as likely pathogenic in 1 individual in a sequencing study of >2,000 patients with bleeding, thrombotic and platelet disorders (PMID 31064749; expected to overlap with ClinVar entry). In …	-	May inhibit transcriptional repression by RUNX1; functional characterization needed
chr10:27100444:G:A	SNV	-	NM_014915.3(ANKRD26):c.-118C>T	P/LP	2	1	3	2019	P	criteria_provided,_multiple_submitters,_no_conflicts	2	Include	NM_014915	NM_014915.2:c.-118C>T	ANKRD26	5_prime_UTR_variant	-	-	VUS	PM2, PP1	Variation in ANKRD26 is associated with thrombocytopenia 2 (AD). [OMIM 610855] The variant is reported as likely pathogenic by a single submitter in ClinVar (thrombocytopenia; research). The variant is reported as likely pathogenic in 2 individuals in a sequencing study of >2,000 patients with bleeding, thrombotic and platelet disorders [PMID 31064749] (expected to overlap with ClinVar entry). In…	-	May inhibit transcriptional repression by RUNX1; functional characterization needed
chr10:27100444:G:C	SNV	-	NM_014915.3(ANKRD26):c.-118C>G	LP		1	1	2019	LP	criteria_provided,_multiple_submitters,_no_conflicts	2	Include	NM_014915	NM_014915.2:c.-118C>G	ANKRD26	5_prime_UTR_variant	-	-	VUS	PM2	Variation in ANKRD26 is associated with thrombocytopenia 2 (AD). [OMIM 610855] The variant is reported as likely pathogenic by a single submitter in ClinVar (thrombocytopenia; research). The variant is reported as likely pathogenic in 1 individual in a sequencing study of >2,000 patients with bleeding, thrombotic and platelet disorders (PMID 31064749; expected to overlap with ClinVar entry). In a…	-	May inhibit transcriptional repression by RUNX1; functional characterization needed
chr10:27100444:G:T	SNV	-	NM_014915.3(ANKRD26):c.-118C>A	LP		1	1	2020	LP	no_assertion_criteria_provided	2	Include	NM_014915	NM_014915.2:c.-118C>A	ANKRD26	5_prime_UTR_variant	-	-	VUS	PM2, PP1	Variation in ANKRD26 is associated with thrombocytopenia 2 (AD). [OMIM 610855] The variant is reported as likely pathogenic by a single submitter in ClinVar (thrombocytopenia; research). This entry is expected to correspond to PMID 32581362, a large-scale WGS study in which the variant was identified in a single patient with a bleeding, thrombotic or platelet disorder. In a recent review of evide…	-	May inhibit transcriptional repression by RUNX1; functional characterization needed
chr10:27100452:A:C	SNV	-	NM_014915.3(ANKRD26):c.-126T>G	P	1		1	2022	P	no_assertion_criteria_provided	2	Include	NM_014915	NM_014915.2:c.-126T>G	ANKRD26	5_prime_UTR_variant	-	-	LP	PS1, PM2, PP1	Variation in ANKRD26 is associated with thrombocytopenia 2 (AD). [OMIM 610855] The variant has a single submission in ClinVar based on research (thrombocytopenia 2). ANKRD26 is associated with thrombocytopenia 2 [OMIM 610855]. It has been reported in several patients with thrombocytopenia [Vyas et al ISTH abstract - 1 patient; - 3 patients from one family with thrombocytopenia [PMID 21467542]. [P…	-	-
chr10:27100452:A:G	SNV	-	NM_014915.3(ANKRD26):c.-126T>C	P/LP	3	2	5	2020	P	criteria_provided,_multiple_submitters,_no_conflicts	2	Include	NM_014915	NM_014915.2:c.-126T>C	ANKRD26	5_prime_UTR_variant	-	-	LP	PS1, PM2	Variation in ANKRD26 is associated with thrombocytopenia 2 (AD). [OMIM 610855] This variant is reported in ClinVar based on either research or clinical testing by 4 submitters (3 pathogenic, 1 likely pathogenic). The variant is reported as pathogenic in 2 individuals in a sequencing study of >2,000 patients with bleeding, thrombotic and platelet disorders [PMID 31064749]. It was also reported in …	-	-
chr10:27100453:T:A	SNV	-	NM_014915.3(ANKRD26):c.-127A>T	P/LP	2	1	3	2022	P	criteria_provided,_multiple_submitters,_no_conflicts	2	Include	NM_014915	NM_014915.2:c.-127A>T	ANKRD26	5_prime_UTR_variant	-	-	P	PS1, PS3, PM2, PP1, PP3	Variation in ANKRD26 is associated with thrombocytopenia 2 (AD). [OMIM 610855] The variant is reported as likely pathogenic by a single submitter in ClinVar (thrombocytopenia; research), and pathogenic based on literature by another (thrombocytopenia 2; OMIM). The variant is reported as likely pathogenic in 1 individual in a sequencing study of >2,000 patients with bleeding, thrombotic and platel…	Transcription: altered promoter activity	Loss of inhibitory regulation by RUNX1 and FLI1, leading to overexpression
chr10:27100453:T:C	SNV	-	NM_014915.3(ANKRD26):c.-127A>G	P	2		2	2019	P	criteria_provided,_single_submitter	2	Include	NM_014915	NM_014915.2:c.-127A>G	ANKRD26	5_prime_UTR_variant	-	-	LP	PS1, PM2, PP1	Variation in ANKRD26 is associated with thrombocytopenia 2 (AD). [OMIM 610855] The variant is reported as likely pathogenic by a single submitter in ClinVar (thrombocytopenia; research). The variant is reported as pathogenic in 2 individuals in a sequencfing study of >2,000 patients with bleeding, thrombotic and platelet disorders (PMID 31064749; expected to correspond to ClinVar research entry).…	Transcription: altered promoter activity	{May inhibit transcriptional repression by RUNX1}
chr10:27100453:T:G	SNV	-	NM_014915.3(ANKRD26):c.-127A>C	LP		1	1	2021	LP	criteria_provided,_single_submitter	2	Include	NM_014915	NM_014915.2:c.-127A>C	ANKRD26	5_prime_UTR_variant	-	-	LP	PS1, PM2, PP1	Variation in ANKRD26 is associated with thrombocytopenia 2 (AD). [OMIM 610855] The variant is reported as likely pathogenic by a single submitter in ClinVar, athough a phenotype is not provided (clinical testing). A revent review summarizing evidence of 5'UTR variants in ANKRD26 states that the variant has been identified in 3 affected members from 1 family [PMID 32351539: citing 28698781]. [PP1]…	Transcription: altered promoter activity	{May inhibit transcriptional repression by RUNX1}
chr10:27100454:C:A	SNV	-	NM_014915.3(ANKRD26):c.-128G>T	LP		1	1	2022	P	no_assertion_criteria_provided	2	Include	NM_014915	NM_014915.2:c.-128G>T	ANKRD26	5_prime_UTR_variant	-	-	LP	PS1, PM2, PP1	Variation in ANKRD26 is associated with thrombocytopenia 2 (AD). [OMIM 610855] The variant is reported as likely pathogenic by a single submitter in ClinVar (thrombocytopenia; research). A revent review summarizing evidence of 5'UTR variants in ANKRD26 states that the variant has been identified in a proband and 2 affected members of 1 family [PMID 32351539, citing: 28109976]. It has since been r…	-	-
chr10:27100454:C:G	SNV	-	NM_014915.3(ANKRD26):c.-128G>C	LP		2	2	2019	LP	criteria_provided,_single_submitter	2	Include	NM_014915	NM_014915.2:c.-128G>C	ANKRD26	5_prime_UTR_variant	-	-	LP	PS1, PM2, PP1	Variation in ANKRD26 is associated with thrombocytopenia 2 (AD). [OMIM 610855] The variant is reported as likely pathogenic by a single submitter in ClinVar (thrombocytopenia; research). The variant is reported as likely pathogenic in 2 individuals in a sequencing study of >2,000 patients with bleeding, thrombotic and platelet disorders [PMID 31064749; expected to correspond to ClinVar research e…	-	-
chr10:27100454:C:T	SNV	-	NM_014915.3(ANKRD26):c.-128G>A	P	4		4	2020	P	criteria_provided,_multiple_submitters,_no_conflicts	2	Include	NM_014915	NM_014915.2:c.-128G>A	ANKRD26	5_prime_UTR_variant	-	-	P	PS1, PS3, PM2, PP1	Variation in ANKRD26 is associated with thrombocytopenia 2 (AD). [OMIM 610855] The variant is reported as pathogenic by a single submitter in ClinVar (thrombocytopenia; research), and pathogenic based on literature by another (thrombocytopenia 2; OMIM). A recent review of evidence supporting pathogenicity of 5'UTR variants in ANKRD26 reported the c.-128G>A variant to have been identified in 69 pa…	Transcription: altered promoter activity	{May inhibit transcriptional repression by RUNX1}
chr10:27100460:C:T	SNV	-	NM_014915.3(ANKRD26):c.-134G>A	P/LP	2	2	4	2022	P	criteria_provided,_multiple_submitters,_no_conflicts	2	Include	NM_014915	NM_014915.2:c.-134G>A	ANKRD26	5_prime_UTR_variant	-	-	LP	PS3, PM2, PP1	Variation in ANKRD26 is associated with thrombocytopenia 2 (AD). [OMIM 610855] The variant is reported as likely pathogenic by a single submitter in ClinVar (thrombocytopenia; research) and pathogenic based on literature only (1 submitter; OMIM). The variant is reported as likely pathogenic in 1 individual in a sequencing study of >2,000 patients with bleeding, thrombotic and platelet disorders […	-	-
chr10:69288744:A:G	SNV	-	NM_033500.2(HK1):c.-141A>G	LP		1	1	2019	LP	criteria_provided,_single_submitter	0	7	NM_000188	-	-	-	-	-	-	-	Variant is upstream of NM_00188.3. This variant has a single submission in ClinVar based on clinical testing (hemolytic anemia due to hexokinase deficiency). NM_001358263.1 is listed as the MANE PLUS CLINICAL transcript (APPRIS-defined minor), on which the variant has a missense impact and overlaps the initiation codon. The APPRIS-defined principal transcript is NM_000188.2. On NM_000188.3, the v…	-	-
chr10:69288744:A:T	SNV	-	NM_033500.2(HK1):c.-141A>T	LP		1	1	2022	LP	criteria_provided,_single_submitter	0	7	NM_000188	-	-	-	-	-	-	-	This variant has a single submission in ClinVar based on clinical testing (hemolytic anemia due to hexokinase deficiency). NM_001358263.1 is listed as the MANE PLUS CLINICAL transcript (APPRIS-defined minor), on which the variant has a missense impact and overlaps the initiation codon. The APPRIS-defined principal transcript is NM_000188.2. On NM_000188.3, the variant is upstream of the start of …	-	-
chr10:69288762:C:T	SNV	-	NM_033500.2(HK1):c.-123C>T	P	1		1	2020	P	criteria_provided,_single_submitter	0	7	NM_000188	-	-	-	1.77e-05	0	-	-	This variant is now indexed in ClinVar as NM_001358263.1(HK1):c.19C>T (p.Arg7Ter). NM_001358263.1 is a minor transcript as defined by APPRIS, but annotated as a MANE PLUS CLINICAL transcript. The APPRIS-defined principal transcript is NM_000188.3, on which the variant resides in the upstream of the transcript. There is a single ClinVar submission based on clinical testing in Charrcot-Marie-Tooth …	-	-
chr10:87864334:G:C	SNV	-	NM_000314.8(PTEN):c.-136G>C	P	1		1	2021	P	no_assertion_criteria_provided	0	6c	NM_000314	NM_000314.6:c.-136G>C	PTEN	5_prime_UTR_variant	-	-	-	-	Variation in PTEN is associated with Cowden syndrome 1 (AD), Lhermitte-Duclos disease (AD), macrocephaly/ASD (AD), and prostate cancer (somatic). It is also associated with a susceptibility to glioma and meningioma (AD). This variant has a single ClinVar submission, based on clinical testing in harmatomatous polyposis. This variant has a single ClinVar submission based on clinical testing (hamart…	-	-
chr10:87864353:C:CG	small indel (insertion)	1	NM_000314.8(PTEN):c.-116dup	LP		1	1	2018	LP	criteria_provided,_single_submitter	0	6c	NM_000314	NM_000314.6:c.-116dup	PTEN	5_prime_UTR_variant	-	-	-	-	This variant has a single ClinVar entry based on research, with phenotype specified as autism spectrum disorder (ASD). The variant resides in the 5'UTR of the APPRIS prinicipal/MANE SELECT transcript, and induces a frameshift on a minor transcript (NM_001304717.5:c.404dup; NP_001291646.4:p.Gly136fs). This variant was identified in the heterozygous state in an individual with ASD [PMID 30763456]. …	-	-
chr10:87864406:G:GC	small indel (insertion)	1	NM_000314.8(PTEN):c.-60dup	LP		1	1	2018	LP	criteria_provided,_single_submitter	0	6c	NM_000314	NM_000314.6:c.-60dup	PTEN	5_prime_UTR_variant	-	-	-	-	This variant has a single ClinVar entry based on research, with phenotype specified as autism spectrum disorder (ASD). The variant resides in the 5'UTR of the APPRIS prinicipal/MANE SELECT transcript, and induces a frameshift on a minor transcript (NM_001304717.5:c.460dup; NP_001291646.4:p.Arg154fs). This variant was identified in the heterozygous state in an individual with ASD [PMID 30763456]. …	-	-
chr10:125823205:A:G	SNV	-	NM_000375.3(UROS):c.-203T>C	P	2		2	2021	P	no_assertion_criteria_provided	0	Include	NM_000375	NM_000375.2:c.-203T>C	UROS	5_prime_UTR_variant	-	-	LP	PS3, PM2, PM3	Variation in UROS is associated with congenital erythropoietic porphyria (AR). [OMIM 606938] This variant is also reported as -70T>C in the literature. It localizes to a putative GATA1 consensus binding element. [PMID 11254675] Results from EMSA experiments suggest that the variant alters GATA1 binding. Luciferase assays demonstrated expression of the variant at a level 3% of the WT construct [PM…	Transcription: altered promoter activity	Affects GATA1 consensus binding element
chr11:299504:G:A	SNV	-	NM_001025295.3(IFITM5):c.-14C>T	P	12	1	13	2022	P	criteria_provided,_multiple_submitters,_no_conflicts	2	Include	NM_001025295	NM_001025295.2:c.-14C>T	IFITM5	5_prime_UTR_variant	-	-	P	PS2, PS4, PM2, PP3	Variation in IFITM5 is associated with osteogenesis imperfecta (OI) type V (AD) [OMIM 610967]. The variant has been reported based on clinical testing by 5 submitters in ClinVar (OI; 4 pathogenic, 1 likely pathogenic) and based on literature only as pathogenic (1 submitter; OI type V). The variant has been identified in several unrelated individuals with OI type V in the literature [PMID 22863190…	Translation: introduction of novel upstream start codon	Introduces upstream start codon (in-frame), encoding elongated transcript
chr11:2161189:T:G	SNV	-	NM_000207.3(INS):c.-39A>C	P	1		1	2016	P	no_assertion_criteria_provided	2	Include	NM_000207	NM_000207.2:c.-39A>C	INS	5_prime_UTR_variant	-	-	VUS	PM2	Variation in INS is associated with diabetes mellistus, hyperproinsulinemia, and MODY type 10 [OMIM 176730]. This variant is reported by one submitter as pathogenic in ClinVar based on literature only (GeneReviews). It is listed as a "selected INS pathogenic variant" in GeneReviews, where it is referred to as c.-218A>C and is indicated to be at position +20 relative to the transcription start sit…	Transcription: altered promoter activity	Disruption of CRE3 site (required for INS promoter activity)
chr11:5227039:G:C	SNV	-	NM_000518.5(HBB):c.-18C>G	P	1		1	2019	P	criteria_provided,_single_submitter	2	Include	NM_000518	NM_000518.4:c.-18C>G	HBB	5_prime_UTR_variant	-	-	LP	PS3, PM2, PM3	Variation in HBB is associated with several disorders including sickle cell anemia and thalassemias [OMIM 141900]. This variant is reported as pathogenic in beta-thalassemia by 2 submitters in ClinVar (one clinical testing, one literature only). It is reported as a "mild or silent" HBB pathogenic variant causing beta-thalassemia by GeneReviews [PMID 20301599]. It is also referred to as c.+33C>G i…	Transcription: altered promoter activity	Reduced rate of transcription
chr11:5227050:C:T	SNV	-	NM_000518.5(HBB):c.-29G>A	P	1		1	2018	P	criteria_provided,_single_submitter	2	Include	NM_000518	NM_000518.4:c.-29G>A	HBB	5_prime_UTR_variant	3.55e-06	0	LP	PS3, PM2, PP1	HBB is associated with several disorders including sickle cell anemia and thalassemias [OMIM 141900]. The c.-29G>A variant is reported as pathogenic by 2 submitters in ClinVar (1 based on literature (beta-thalassemia), 1 based on clinical testing (hemoglobinopathy)). It is reported as a "mild or silent" HBB pathogenic variant causing beta-thalassemia by GeneReviews [PMID 20301599]. It is also ref…	Translation: introduction of novel upstream start codon	Introduces upstream start codon
chr11:5227071:T:G	SNV	-	NM_000518.5(HBB):c.-50A>C	P	6		6	2021	P	criteria_provided,_multiple_submitters,_no_conflicts	2	Include	NM_000518	NM_000518.4:c.-50A>C	HBB	5_prime_UTR_variant	9.26e-05	0	LP	PS3, PM2, PM3, PP1	HBB is associated with several disorders including sickle cell anemia and thalassemias [OMIM 141900]. This variant has been classified as pathogenic in beta-thalassemia in 2 patients in ClinVar (clinical testing) and as pathogenic based on literature only by one submitter (beta-Thalassemia). It is also referred to as +1A>C. It is listed as a "mild or silent HBB pathogenic variant causing beta-tha…	-	-
chr11:5234514:T:C	SNV	-	NM_000519.3(HBD):c.-81A>G	P	1		1	2005	P	no_assertion_criteria_provided	2	7	NM_000519	NM_000519.3:c.-81A>G	HBD	5_prime_UTR_variant	-	-	-	-	Variant is upstream of start of NM_000519.4 transcript	-	-
chr11:5234551:G:A	SNV	-	NM_000519.3:c.-118C>T	P	2		2	2021	P	criteria_provided,_multiple_submitters,_no_conflicts	2	7	NM_000519	NM_000519.3:c.-118C>T	HBD	5_prime_UTR_variant	3.19e-05	0	-	-	Variant is upstream of start of NM_000519.4 transcript	-	-
chr11:5234559:T:A	SNV	-	NM_000519.3(HBD):c.-126A>T	P	1		1	2002	P	no_assertion_criteria_provided	2	7	NM_000519	NM_000519.3:c.-126A>T	HBD	5_prime_UTR_variant	-	-	-	-	Variant is upstream of start of NM_000519.4 transcript	-	-
chr11:5234560:A:G	SNV	-	NM_000519.3(HBD):c.-127T>C	P	1		1	1992	P	no_assertion_criteria_provided	2	7	NM_000519	NM_000519.3:c.-127T>C	HBD	5_prime_UTR_variant	0.000127	0	-	-	Variant is upstream of start of NM_000519.4 transcript	-	-
chr11:31806913:TAA:T	small indel (deletion)	2	NM_001368894.2(PAX6):c.-118_-117del	P/LP	1	1	2	2021	P	criteria_provided,_multiple_submitters,_no_conflicts	2	Include	NM_000280	NM_000280.4:c.-118_-117del	PAX6	5_prime_UTR_variant	-	-	P	PS3, PS2, PM2	PAX6 is associated with a number of autosomal dominant ocular phenotypes [OMIM 607108]. It is classified by a single submitter as pathogenic in aniridia 1, based on research. The c.-118_-117del variant is reported in two individuals with congenital aniridia [PMID 34174135; 30291432]. Luciferase reporter assays demonstrated no difference in mRNA levels between WT and mutant, but a significant redu…	Translation: impact on existing regulatory uORF	Induces a frameshift in an uORF, reducing translation efficiency
chr11:31806918:T:TC	small indel (insertion)	1	NM_001368894.2(PAX6):c.-122dup	LP		1	1	2020	LP	no_assertion_criteria_provided	2	Include	NM_000280	NM_000280.4:c.-122dup	PAX6	5_prime_UTR_variant	-	-	P	PS3, PS2, PM2	PAX6 is associated with a number of autosomal dominant ocular phenotypes (OMIM 607108; all AD). The variant is classified by a single submitter as likely pathogenic in aniridia 1 (based on clinical testing). The c.-122dup variant has been reported in one individual with congenital aniridia in the literature [PMID 34174135]. Luciferase reporter assays demonstrated no difference in mRNA levels betw…	Translation: impact on existing regulatory uORF	Induces a frameshift in an uORF, reducing translation efficiency
chr11:47449163:G:C	SNV	-	NM_005055.4(RAPSN):c.-199C>G	LP	1	1	2	2019	LP	criteria_provided,_single_submitter	2	7	NM_005055	NM_005055.4:c.-199C>G	RAPSN	5_prime_UTR_variant	-	-	-	-	Upstream of NM_005055.5	-	-
chr11:47449174:T:C	SNV	-	NG_008312.1(RAPSN):g.5005A>G	P/LP	5	2	7	2021	P	criteria_provided,_multiple_submitters,_no_conflicts	2	7	NM_005055	NM_005055.4:c.-210A>G	RAPSN	5_prime_UTR_variant	3.18e-05	0	-	-	Upstream of NM_005055.5	-	-
chr11:57597582:C:T	SNV	-	NG_009625.1:g.5029C>t	P	1		1	1996	P	no_assertion_criteria_provided	2	7	NM_000062	NM_000062.2:c.-163C>T	SERPING1	5_prime_UTR_variant	-	-	-	-	Upstream of both NM_000062.3 and NM_001032295.2	-	-
chr11:61967589:T:A	SNV	-	NM_002032.3(FTH1):c.-164A>T	P	1		1	2001	P	no_assertion_criteria_provided	2	Include	NM_002032	NM_002032.2:c.-164A>T	FTH1	5_prime_UTR_variant	-	-	LP	PS3, PM2, PP1	FTH1 has a provisional association with hemachromatosis type 5 (AD) [OMIM 615517]. This variant is classified as pathogenic by one submitter in ClinVar based on literature only. It is also referred to as c.+49A-T in the literature (nomenclature relative to transcription start site). Comparison of dbSNP genome viewer to Figure 2b in 11389486 confirmed that this is the same position. This variant h…	Translation: altered mRNA-protein interaction	Enhanced interaction between IRE and IRP, suppressinng translation
chr11:88337727:G:T	SNV	-	NM_001814.6(CTSC):c.-55C>A	P	1		1	2021	P	criteria_provided,_single_submitter	2	Include	NM_001814	NM_001814.5:c.-55C>A	CTSC	5_prime_UTR_variant	1.12e-05	0	LP	PS3, PM2, PP1, PP3	Variation in CTSC is associated with Haim-Munk syndrome (AR; OMIM 245010), Papillon-Lefebvre syndrome (AR; 245000), and Periodontitis 1 (AR; OMIM 170650). This variant is reported as pathogenic based on clinical testing by one submitter in ClinVar (Haim-Munk syndrome Periodontitis aggressive, 1; Papillon-Lefevre syndrome). It has been previously reported as a 5'UTR variant in 6 individuals from 4…	Transcription: altered promoter activity	May impede transcription by abrogating TF binding sites
chr11:119084878:CG:C	small indel (deletion)	1	HMBS, 1-BP DEL, -154G	P	1		1	2000	P	no_assertion_criteria_provided	2	7	NM_000190	NM_000190.3:c.-154del	HMBS	5_prime_UTR_variant	-	-	-	-	This variant is indexed in ClinVar as NG_008093.1:g.5004del. The variant resides upstream of NM_000190.4. HMBS is associated with acute intermittent porphyria (AD) [OMIM 609806]. It was idenntified in two affected members of a family with acute intermittent porphyria (AIP). The variant was also identified in their asymptomatic father and 2/3 siblings. The authors note that this is not evidence ag…	-	-
chr12:12717383:CCCTT:C	small indel (deletion)	4	NM_004064.5(CDKN1B):c.-454_-451del	P	1		1	2013	P	no_assertion_criteria_provided	2	Include	NM_004064	NM_004064.4:c.-454_-451del	CDKN1B	5_prime_UTR_variant	-	-	LP	PS3, PM2	Variation in CDKN1B (also referred to as p27) is associated with multiple endocrine neoplasia (MEN) type IV (AD) [OMIM 610755]. This variant is reported as pathogenic by one submitter in ClinVar based on literature only (MEN type IV). It causes a shift in the uORF termination codon, leading to a lengthened version of an existing uORF-encoded peptide [PMID 23555276]. This naturally occurring uORF …	Translation: impact on existing regulatory uORF	Modification of regulatory uORF in 5'UTR, leading to reduced translational efficiency from physiological start site
chr12:47882736:T:C	SNV	-	NM_000376.3(VDR):c.-45A>G	LP		1	1	2022	LP	criteria_provided,_single_submitter	0	6c	NM_000376	NM_000376.2:c.-45A>G	VDR	5_prime_UTR_variant	1.2e-05	0	-	-	The variant resides in the 5'UTR of NM_000376.3 (MANE SELECT; Principal:1). It has a missense impact on a minor transcript (NM_001017536.2). There is a single ClinVar submission based on clinical testing (vitamin D-dependent rickets type II with alopecia), although this submission makes an LP classification noting "p.(Arg36Gly), missense variant)". This "missense" variant has been reported in a c…	-	-
chr12:65278770:T:G	SNV	-	NM_001031679.3(MSRB3):c.-147T>G	LP		1	1	2020	LP	no_assertion_criteria_provided	0	6c	NM_001031679	NM_001031679.2:c.-147T>G	MSRB3	5_prime_UTR_variant	9.05e-06	0	-	-	MSRB3 is associated with deafness, autosomal recessive 74. [OMIM 613719] This gene has 3 APPRIS-defined principal transcripts: NM_001031679.3 (MANE SELECT; 5'UTR), NM_001193460.2 (5'UTR), and NM_001193461.1. NM_198080.4 is a minor transcript on which the variant affects the translation start codon (missense; p.Met1Arg). The variant has a single ClinVar submission, based on clinical testing with c…	-	-
chr12:120978643:TG:T	small indel (deletion)	1	NM_000545.8(HNF1A):c.-119del	P	1		1	2000	P	no_assertion_criteria_provided	2	Include	NM_000545	NM_000545.6:c.-119del	HNF1A	5_prime_UTR_variant	1.39e-05	0	VUS	PP1	Variation in HNF1A is associated with diabetes mellitus, MODY type III, renal cell carcinoma, and hepatic adenoma [OMIM 142410]. This variant is reported as pathogenic by one submitter in ClinVar based on literature only (MODY type III). It has been reported to cosegregate in a proband with diabetes and 3 affected family members [PMID 10649494]. [PP1] Given that this site does not harbour any nuc…	-	-
chr13:20192783:C:A	SNV	-	NM_004004.6(GJB2):c.-23G>T	LP	1	4	5	2021	LP	criteria_provided,_multiple_submitters,_no_conflicts	2	Include	NM_004004	NM_004004.5:c.-23G>T	GJB2	5_prime_UTR_variant	-	-	VUS	PM2, PP3	Variation in GJB2 (also referred to as CX26) is associated with several forms of deafness [OMIM 220290]. This variant is reported on the basis of clinical testing by 3 submitters in ClinVar (2 LP, 1 P) and on the basis of literature only by one (LP). This variant is located in the untranslated mRNA region upstream of the initiation codon, where it exists within a splicing region (located in the l…	Transcription: splicing	Aberrant splicing within the 5'UTR
chr13:28659088:TC:T	small indel (deletion)	1	NM_015932.5(POMP):c.-95del	P	2		2	2021	P	criteria_provided,_single_submitter	2	7	NM_015932	NM_015932.5:c.-95del	POMP	5_prime_UTR_variant	6.37e-05	0	-	-	Upstream of start of NM_015932.6 transcript	-	-
chr13:60163938:C:T	SNV	-	NG_032693.2:g.5048G>A	P	1		1	2010	P	no_assertion_criteria_provided	2	7	NM_001042517	NM_001042517.1:c.-172G>A	DIAPH3	5_prime_UTR_variant	-	-	-	-	This variant resides upstream of all DIAPH3 transcripts. This variant is reported as pathogenic by one submitter in ClinVar, based on literature only (OMIM; auditory neuropathy). It is also referred to as c.-172G>A in the literature. It exists in the DIAPH3 gene, which is associated with AD auditory neuropathy (OMIM 609129). This variant has been identified in 4 affected members of a family with …	-	-
chr13:60163939:G:A	SNV	-	NG_032693.2:g.5047C>T	P	1		1	2022	P	no_assertion_criteria_provided	2	7	NM_001042517	NM_001042517.1:c.-173C>T	DIAPH3	5_prime_UTR_variant	-	-	-	-	This variant resides upstream of all DIAPH3 transcripts.	-	-
chr13:113105812:A:C	SNV	-	NM_019616.4(F7):c.-30A>C	LP		1	1	2019	LP	criteria_provided,_single_submitter	0	Include	NM_019616	NM_019616.3:c.-30A>C	F7	5_prime_UTR_variant	0.000408	0	VUS	PS3	Variation in F7 is associated with factor VII deficiency, an autosomal recessive (AR) condition. [OMIM 613878] This variant resides in the 5'UTR of the APPRIS-defined principal and MANE SELECT transcript (NM_019616). This variant has a single ClinVar submission, based on research (phenotype specified as factor VII deficiency). It is reported in the EAHAD factor VII gene (F7) variant database. It …	-	-
chr14:58428236:A:C	SNV	-	NM_001329943.3(KIAA0586):c.-29A>C	LP		2	2	2021	LP	criteria_provided,_multiple_submitters,_no_conflicts	0	4	NM_001244190	NM_001244190.1:c.-38-36A>C	KIAA0586	coding_transcript_intron_variant	3.74e-06	0	-	-	KIAA0586 is associated with Joubert syndrome 23 (AR) and short-rib thoracic dysplasia 14 with polydactyly (AR). This variant resides in the 5'UTR of NM_001329943.3 (MANE SELECT; APPRIS Alternative) and has a splicing impact on NM_001244189.2 (APPRIS minor; NM_001244189.2:c.10-2A>C). The variant resides in an intron of the APPRIS principal transcript (NM_001244190.2). The splice site variant disru…	-	-
chr16:75556220:C:A	SNV	-	NM_001077418.3(TMEM231):c.-11G>T	LP		1	1	2020	LP	criteria_provided,_single_submitter	0	6c	NM_001077418	NM_001077418.2:c.-11G>T	TMEM231	5_prime_UTR_variant	-	-	-	-	This variant exists in the 5'UTR of NM_001077418.3 (MANE SELECT and APPRIS Principal transcript), and has a nonsense impact on a minor transcript (NM_001077416.2:c.52GLT (p.Glu18Ter). There is a single ClinVar submission, which is based on clinical testing, although no phenotype or evidence details are provided. It is likely that this interpretation was made in the context of the nonsense impact.…	-	-
chr17:15999807:G:T	SNV	-	NM_017775.4(TTC19):c.-42G>T	P	1		1	2013	P	criteria_provided,_single_submitter	2	7	NM_017775	NM_017775.3:c.-42G>T	TTC19	5_prime_UTR_variant	1.06e-05	0	-	-	Upstream of NM_017775.4. TTC19 is associated with nuclear type 2 mitochondrial complex III deficiency (AR; OMIM 615157). The variant is reported as pathogenic by one submitter in ClinVar based on clinical testing, although no phenotype is provided (therefore not counted as a case report). The submitters also describe this variant as nonsense, making it unclear whether they interpreted its pathoge…	-	-
chr17:41966808:C:T	SNV	-	NM_033133.5(CNP):c.-77C>T	P	1		1	2019	P	no_assertion_criteria_provided	2	Include	NM_033133	NM_033133.4:c.-77C>T	CNP	5_prime_UTR_variant	-	-	VUS	PM2	Variation in CNP is provisionally associated with hypomyelinating leukodystrophy 20 (AR) [OMIM 619071]. The c.-77C>T variant is reported by a single submitter in ClinVar as pathogenic in AD myopia 2 based on research. No assertion criteria or supporting information are provided. No case reports or functional evidence related to this variant identified in the literature. The variant is absent from…	-	-
chr17:41966818:C:T	SNV	-	NM_033133.5(CNP):c.-67C>T	P	1		1	2019	P	no_assertion_criteria_provided	2	Include	NM_033133	NM_033133.4:c.-67C>T	CNP	5_prime_UTR_variant	-	-	VUS	PM2	Variation in CNP is provisionally associated with hypomyelinatinng leukodystrophy 20 (AR;) [OMIM 619071]. The c.-67C>T variant is reported by a single submitter in ClinVar as pathogenic in AD myopia 2 based on research. No assertion criteria or supporting information are provided. No case reports or functional evidence related to this variant identified in the literature. The variant is absent fr…	-	-
chr17:43125358:T:A	SNV	-	NM_007294.4(BRCA1):c.-107A>T	P	1		1	2022	P	criteria_provided,_single_submitter	2	Include	NM_007294	NM_007294.3:c.-107A>T	BRCA1	5_prime_UTR_variant	-	-	LP	PS3, PM2, PP1	Variation in BRCA1 is associated with Fanconi anemia, compementation group S (AR), and susceptibility to both familal breast-ovarian cancer (AD, multifactorial) and pancreatic cancer. [OMIM 113705] This variant has a single ClinVar submission based on clinical testing in familial cancer of breast. The variant resides in the 5'UTR of the APPRIS-defined principal transcript, which is also the MANE …	Transcription: altered promoter methylation	-
chr19:11089362:CTCT:C	small indel (deletion)	3	NR_163945.1(LDLR-AS1):n.295_297del	LP		1	1	2016	LP	criteria_provided,_single_submitter	2	7	NM_000527	NM_000527.4:c.-185_-183del	LDLR	5_prime_UTR_variant	-	-	-	-	dbSNP cites as a noncoding transcript variant in LDLR-AS1 and a 2KB upstream variant in LDLR LRLR-AS1 is an RNA gene of the long non-coding RNA (lncRNA) class. It represents a lncRNA that overlaps the 5'UTR and coding sequence of LDLR in the antisense orientation, and has been shown to downregulate the production of LDLR (https://www.ncbi.nlm.nih.gov/gene/115271120). According to ClinVar, this va…	-	-
chr19:11089381:A:G	SNV	-	NM_000527.4(LDLR):c.-168A>G	LP		1	1	2016	LP	criteria_provided,_single_submitter	2	7	NM_000527	NM_000527.4:c.-168A>G	LDLR	5_prime_UTR_variant	-	-	-	-	dbSNP cites as a noncoding transcript variant in LDLR-AS1 and a 2KB upstream variant in LDLR; located 50 bp upstream from start of transcript LDLR is associated with familial hypercholesterolemia (AD, AR; OMIM 143890). This variant is reported as LP by one submitter in ClinVar based on clinical testing (familial hypercholesterolemia 1). No published literature reporting on this variant (case repo…	-	-
chr19:11089393:CACCCCA:C	small indel (deletion)	6	NM_000527.4(LDLR):c.-155_-150del	LP		1	1	2016	LP	criteria_provided,_single_submitter	2	7	NM_000527	NM_000527.4:c.-155_-150del	LDLR	5_prime_UTR_variant	-	-	-	-	dbSNP cites as a noncoding transcript variant in LDLR-AS1 and a 2KB upstream variant in LDLR; located 33 bp upstream from start of transcript and 150 bp from ATG LDLR is associated with familial hypercholesterolemia (AD, AR; OMIM 143890). This variant is reported as LP by one submitter in ClinVar based on clinical testing (familial hypercholesterolemia 1). Based on Figure 1 in PMID 25248394, this…	-	-
chr19:11089398:C:G	SNV	-	NM_000527.4(LDLR):c.-151C>G	P	1		1	2017	P	no_assertion_criteria_provided	2	7	NM_000527	NM_000527.4:c.-151C>G	LDLR	5_prime_UTR_variant	-	-	-	-	dbSNP cites as a noncoding transcript variant in LDLR-AS1 and a 2KB upstream variant in LDLR; located 34 bp upstream from start of transcript and 151 bp from ATG LDLR is associated with familial hypercholesterolemia (AD, AR; OMIM 143890). This variant is reported as pathogenic by one submitter in ClinVar based on research participation (familial hypercholesterolemia 1). Based on Figure 1 in PMID …	-	-
chr19:11089399:A:G	SNV	-	NM_000527.4(LDLR):c.-150A>G	P	1		1	2017	P	no_assertion_criteria_provided	2	7	NM_000527	NM_000527.4:c.-150A>G	LDLR	5_prime_UTR_variant	-	-	-	-	dbSNP cites as a noncoding transcript variant in LDLR-AS1 and a 2KB upstream variant in LDLR; located 33 bp upstream from start of transcript and 150 bp from ATG LDLR is associated with familial hypercholesterolemia (AD, AR; OMIM 143890). This variant is reported as pathogenic by one submitter in ClinVar based on research (familial hypercholesterolemia 1). Based on Figure 1 in PMID 25248394, this…	-	-
chr19:11089408:TCCTCCCCCTG:T	small indel (deletion)	10	NR_163945.1(LDLR-AS1):n.242_251del	LP		1	1	2019	LP	criteria_provided,_single_submitter	2	7	NM_000527	NM_000527.4:c.-139_-130del	LDLR	5_prime_UTR_variant	-	-	-	-	dbSNP cites as a noncoding transcript variant in LDLR-AS1 and a 2KB upstream variant in LDLR; located 34 bp upstream from start of LDLR transcript LRLR-AS1 is an RNA gene of the long non-coding RNA (lncRNA) class. It represents a lncRNA that overlaps the 5'UTR and coding sequence of LDLR in the antisense orientation, and has been shown to downregulate the production of LDLR (https://www.ncbi.nlm.…	-	-
chr19:11089410:C:G	SNV	-	NM_000527.4(LDLR):c.-139C>G	LP		2	2	2016	LP	criteria_provided,_multiple_submitters,_no_conflicts	2	7	NM_000527	NM_000527.4:c.-139C>G	LDLR	5_prime_UTR_variant	-	-	-	-	dbSNP cites as a noncoding transcript variant in LDLR-AS1 and a 2KB upstream variant in LDLR; located 22 bp upstream from start of LDLR transcript This variant is reported as likely pathogenic in FH by two submitters in ClinVar, based on literature/curation only. The c.-139C>G variant is reported in the literature in a patient with FH, as well as this patient's offspring who also had an FH phenot…	-	-
chr19:11089410:CT:C	small indel (deletion)	1	NM_000527.4(LDLR):c.-138del	LP	1	2	3	2016	LP	criteria_provided,_multiple_submitters,_no_conflicts	2	7	NM_000527	NM_000527.4:c.-138del	LDLR	5_prime_UTR_variant	-	-	-	-	dbSNP cites as a noncoding transcript variant in LDLR-AS1 and a 2KB upstream variant in LDLR; located 21 bp upstream from start of LDLR transcript and 138 bp from ATG This variant is reported as likely pathogenic (2 submissions) and pathogenic (one submission) in FH in ClinVar, based on literature/curation only. The variant is also referred to as "FH Pyrgos" and "-45T del". The c.-138del variant …	-	-
chr19:11089413:C:T	SNV	-	NM_000527.4(LDLR):c.-136C>T	P/LP	1	2	3	2021	P	criteria_provided,_multiple_submitters,_no_conflicts	2	7	NM_000527	NM_000527.4:c.-136C>T	LDLR	5_prime_UTR_variant	-	-	-	-	dbSNP cites as a noncoding transcript variant in LDLR-AS1 and a 2KB upstream variant in LDLR; located 19 bp upstream from start of LDLR transcript and 136 bp from ATG This variant is reported as likely pathogenic (2 submissions) n FH in ClinVar, based on literature/curation only. The c.-136C>T variant was first identified in a Finnish family with FH (referred to as -43C>T), segregating with 6 aff…	-	-
chr19:11089414:C:G	SNV	-	NM_000527.4(LDLR):c.-135C>G	P/LP	4	7	11	2021	P	criteria_provided,_multiple_submitters,_no_conflicts	2	7	NM_000527	NM_000527.4:c.-135C>G	LDLR	5_prime_UTR_variant	-	-	-	-	This variant is reported by 10 submitters in ClinVar based on research or clinical testing (4 P; 6 LP - FH). It is also reported as likely pathogenic based on literature only by one submitter. It is also referred to as c.-42C>G and FH Columbia-2 in the literature. The c.-135C>G variant was reported for the first time in a Columbian individual with FH (assumed 1 affected patient; PMID 1301956). Th…	-	-
chr19:11089422:G:GA	small indel (insertion)	1	NM_000527.4(LDLR):c.-124dup	LP		1	1	2016	LP	criteria_provided,_single_submitter	2	7	NM_000527	NM_000527.4:c.-124dup	LDLR	5_prime_UTR_variant	-	-	-	-	dbSNP cites as a noncoding transcript variant in LDLR-AS1 and a 2KB upstream variant in LDLR; located 7 bp upstream from start of LDLR transcript and 124 bp from ATG This variant is reported as likely pathogenic based on clinical testing in a patient with FH in ClinVar (one submitter). This submission indicates that the patient was identified among 2,600 FH index cases screened and that they had …	-	-
chr19:11089450:A:G	SNV	-	NM_000527.4(LDLR):c.-99A>G	LP		1	1	2016	LP	criteria_provided,_single_submitter	2	7	NM_000527	NM_000527.4:c.-99A>G	LDLR	5_prime_UTR_variant	-	-	-	-	dbSNP cites as a noncoding transcript variant in LDLR-AS1 and LDLR; located 18 bp into the LDLR coding sequence and 99 bp from ATG. It is located 13 bp upstream of the start of the NM_000527.5 transcript. This variant is reported as likely pathogenic based on clinical testing in a patient with FH in ClinVar (one submitter). This submission indicates that the patient was identified among 2,600 FH …	-	-
chr19:11089451:C:T	SNV	-	NM_000527.4(LDLR):c.-98C>T	P	1		1	2017	P	no_assertion_criteria_provided	2	7	NM_000527	NM_000527.4:c.-98C>T	LDLR	5_prime_UTR_variant	-	-	-	-	dbSNP cites as a noncoding transcript variant in LDLR-AS1 and LDLR; located 19 bp into the LDLR coding sequence and 98 bp from ATG. It is located 12 bp upstream of the start of the NM_000527.5 transcript. This variant is reported as pathogenic based on research in FH in ClinVar (one submitter). Based on Figure 1 in PMID 25248394, this variant would be located within the SIRE (sterol-independent r…	-	-
chr19:29708415:G:A	SNV	-	NM_031448.6(C19orf12):c.-2C>T	P/LP	7	1	8	2021	P	criteria_provided,_multiple_submitters,_no_conflicts	0	Include	NM_001256047	NM_001256047.1:c.-2C>T	C19orf12	5_prime_UTR_variant	1.07e-05	0	VUS	None	Variation in C19orf12 is associated with neurodegeneration with brain accumulation 4 (AD, AR). This variant exists 2 bp upstream of the translation initiation codon in the 5'UTR of both NM_031448.6 and NM_001256047.1. On a previous version of one of the two APPRIS principal transcripts (NM_001031726.3), this variant has a missense impact (p.Thr11Met). No literature or further evidence identified …	-	-
chr19:29708423:C:G	SNV	-	NM_031448.6(C19orf12):c.-10G>C	P	1		1	2018	P	no_assertion_criteria_provided	0	Include	NM_001256047	NM_001256047.1:c.-10G>C	C19orf12	5_prime_UTR_variant	-	-	VUS	PM2	Variation in C19orf12 is associated with neurodegeneration with brain accumulation 4 (AD, AR). This variant exists in the 5'UTR of both NM_031448.6 and NM_001256047.2 (10 bp upstream of the translation start codon). There is a single ClinVar submission based on clinical testing (neurodegeneration with brain iron accumulation), where a c.24G>C variant is reported to have been identified in 2 sibli…	-	-
chr19:35282553:G:A	SNV	-	NM_021175.4(HAMP):c.-25G>A	P	1		1	2004	P	no_assertion_criteria_provided	2	Include	NM_021175	NM_021175.3:c.-25G>A	HAMP	5_prime_UTR_variant	3.54e-06	0	VUS	None	Variation in FKRP is associated with muscular dystrophy-dystroglycanopathy types A, B, and C (AR). [OMIM 606596] This variant is also referred to as +14G>A in the literature (nomenclature relative to the mRNA cap site). It creates a new AUG codon, resulting in a shift of the reading frame. It was absent from 200 chromosomes from individuals without iron overload. It has been identified in the hom…	-	-
chr19:46746071:G:A	SNV	-	NM_024301.5(FKRP):c.-272G>A	P	1		1	2017	P	criteria_provided,_single_submitter	1	Include	NM_001039885	NM_001039885.2:c.-324G>A	FKRP	5_prime_UTR_variant	-	-	VUS	PM2	Variation in FKRP is associated with muscular dystrophy-dystroglycanopathy types A, B, and C (AR) [OMIM 606596]. There is a single ClinVar submission for this variant, which is based on clinical testing (Autosomal recessive limb-girdle muscular dystrophy type 2I; condition associated with variation in FKRP). The submitters note that the variant was identified in 2 female siblings, with cDNA showi…	-	-
chr19:48965317:GCGGTCCCGCGGGTCTGTCTCTTGCTTCAA:G	small indel (deletion)	29	NM_000146.4(FTL):c.-189_-161del	P	1		1	2013	P	no_assertion_criteria_provided	0	Include	NM_000146	NM_000146.3:c.-189_-161del	FTL	5_prime_UTR_variant	-	-	VUS	PM2, PM1_supporting, PP1	Variation in FTL is associated with hyperferritinemia-cataract syndrome (AD), L-ferritin deficiency (AD or AR), and neurodegeneration with brain iron accumulation (AD). [OMIM 134790] This variant encompases the "entire 5' sequence essential to base-pairing of the IRE stem" and is predicted to disrupt the stem-loop secondary structure, thus abolishing negative regulation of ferritin synthesis medi…	Translation: altered mRNA-protein interaction	-
chr19:48965329:GTCTGTC:G	small indel (deletion)	6	NM_000146.4(FTL):c.-175_-170del	P	1		1	2013	P	no_assertion_criteria_provided	0	Include	NM_000146	NM_000146.3:c.-175_-170del	FTL	5_prime_UTR_variant	-	-	VUS	PM2, PM1_supporting, PP3	This variant is alternatively referred to as 22-27del (or 23-28, 24-29, 25-30) in the literature. The 6-bp deletion occurs within a TCT repeat. Structural modeling predicts the variant to modify the IRE stem, introducing a novel loop in the upper stem very close to the lateral bulge. This is expected to markedly reducing binding to IRPs although functional evidence is needed to confirm this hypot…	Translation: altered mRNA-protein interaction	Disrupts interaction between IRE and IRP
chr19:48965340:G:A	SNV	-	NM_000146.4(FTL):c.-168G>A	P	4		4	2021	P	criteria_provided,_single_submitter	0	Include	NM_000146	NM_000146.3:c.-168G>A	FTL	5_prime_UTR_variant	-	-	P	PS1, PS3, PM2, PP1, PM1_supporting	This variant is also referred to as +32G>A (Pavia-1) in the literature. FTL encodes ferritin light chain and is associated with hyperferritinemia-cataract syndrome (AD), L-ferritin deficiency (AD, AR), and neurodegeneration with brain iron accumulation (AD). [OMIM 134790] This variant has 4 ClinVar submissions, 3 based on clinical testing (only one specifies the phenotype: hereditary hyperferriti…	Translation: altered mRNA-protein interaction	Disrupts interaction between IRE and IRP
chr19:48965340:G:C	SNV	-	NM_000146.4(FTL):c.-168G>C	P	1		1	2013	P	no_assertion_criteria_provided	0	Include	NM_000146	NM_000146.3:c.-168G>C	FTL	5_prime_UTR_variant	-	-	P	PS1, PS2, PM2, PP1, PM1_supporting	This variant is alternatively referred to as +32G>C (Baltimore-1) in the literature [PMID 23421845; Figure 2b]. It has a single ClinVar submission based on literature only in hyperferritinemia with or without cataract. [OMIM 134790] It has been reported in the heterozygous state in 4 affected members of a family with hyperferritinemia-cataract syndrome. [PMID 12200611] [PP1] The variant exists in…	Translation: altered mRNA-protein interaction	Disrupts interaction between IRE and IRP
chr19:48965340:G:T	SNV	-	NM_000146.4(FTL):c.-168G>T	P	3		3	2021	P	criteria_provided,_multiple_submitters,_no_conflicts	0	Include	NM_000146	NM_000146.3:c.-168G>T	FTL	5_prime_UTR_variant	-	-	P	PS1, PS2, PS3, PM2, PM1_supporting, PP1	This variant is also referred to as +32G>U (Paris-2) [PMID 23421845; Figure 2b] in the literature. This variant has been reported to segregate with affected members of multiple families with hyperferritinemia-cataract syndrome. [PMID 9414300; PMID 26849797; 23592921; 21907119] [PP1] Evidence from a gel retardation assay supports an impact on the binding affinity of the FTL IRE harbouring this var…	Translation: altered mRNA-protein interaction	Disrupts interaction between IRE and IRP
chr19:48965341:C:T	SNV	-	NM_000146.4(FTL):c.-167C>T	P	1		1	2021	P	criteria_provided,_single_submitter	0	Include	NM_000146	NM_000146.3:c.-167C>T	FTL	5_prime_UTR_variant	-	-	P	PS3, PM2, PM6, PM1_supporting, PP1, PP3	This variant is alternatively referred to as c.33C>U (Madrid-Philadelphia) [PMID 23421845; Figure 2b]. It has 2 ClinVar submissions, both based on clinical testing (hereditary hyperferritinemia with congenital cataracts). It is located at the consensus 3-nt bulge structure of the IRE and has been reported in multiple affected members of a family with hereditary hyperferritinemia-cataract syndrome…	Translation: altered mRNA-protein interaction	Disrupts interaction between IRE and IRP
chr19:48965342:T:C	SNV	-	NM_000146.4(FTL):c.-166T>C	LP		1	1	2021	LP	criteria_provided,_single_submitter	0	Include	NM_000146	NM_000146.3:c.-166T>C	FTL	5_prime_UTR_variant	-	-	VUS	PM2, PM1_supporting	This variant is alternatively referred to as +34U>C (Paris) [PMID 23421845; Figure 2b] in the literature. It has a single ClinVar submission based on clinical testing (hereditary hyperferritinemia with congenital cataracts), although no evidence details are provided. It has been identified in the literature in an individual with hyperferitinemia. The mother and aunt had cataracts, but genetic tes…	Translation: altered mRNA-protein interaction	Disrupts interaction between IRE and IRP
chr19:48965344:C:A	SNV	-	NM_000146.4(FTL):c.-164C>A	P	2		2	2021	P	criteria_provided,_single_submitter	0	Include	NM_000146	NM_000146.3:c.-164C>A	FTL	5_prime_UTR_variant	-	-	LP	PS1, PM2, PM1_supporting, PP1, PP3	This variant is alternatively referred to as +36C>A (London-2) in the literatue [PMID 23421845; Figure 2b]. It has 2 ClinVar submissions, one based on clinical testing (hereditary hyperferritinemia with congenital cataracts) and one based on literature only [OMIM 134790]. It has been reported in the heterozygous state in multiple affected members of a family with hereditary hyperferritinemia-cata…	Translation: altered mRNA-protein interaction	Disrupts interaction between IRE and IRP
chr19:48965344:C:T	SNV	-	NM_000146.4(FTL):c.-164C>T	P	1		1	2013	P	no_assertion_criteria_provided	0	Include	NM_000146	NM_000146.3:c.-164C>T	FTL	5_prime_UTR_variant	-	-	P	PS1, PS3, PM2, PM1_supporting, PP1, PP3	This variant is alternatively referred to as +36C>U (Badalona) in the literature [PMID 23421845; Figure 2b]. It has a single ClinVar submission, based on literature only. [OMIM 134790] It exists in the upper stem of the IRE, and has been identified in affected members of a family with hyperferritinemia with or without cataract (homozygous or heterozygous; more severe clinical phenotype in individ…	Translation: altered mRNA-protein interaction	Disrupts interaction between IRE and IRP
chr19:48965347:C:G	SNV	-	NM_000146.4(FTL):c.-161C>G	P	1		1	2021	P	no_assertion_criteria_provided	0	Include	NM_000146	NM_000146.3:c.-161C>G	FTL	5_prime_UTR_variant	-	-	LP	PS1, PM2, PM1_supporting, PP1, PP3	This variant is alternatively referred to as +39C>G (Paris) in the literature [PMID 23421845; Figure 2b]. It has a single ClinVar submission, which is based on clinical testing (hereditary hyperferritinemia with congenital cataracts). The variant has been reported in the heterozygous state in multiple affected members in families with hyperferritinemia and cataract syndrome, and absent from unaff…	Translation: altered mRNA-protein interaction	Disrupts interaction between IRE and IRP
chr19:48965347:C:T	SNV	-	NM_000146.4(FTL):c.-161C>T	P	2		2	2021	P	criteria_provided,_single_submitter	0	Include	NM_000146	NM_000146.3:c.-161C>T	FTL	5_prime_UTR_variant	-	-	P	PS2, PS3, PM2, PM1_supporting, PP1	This variant is alternatively referred to as +39C>U (London-1) [PMID 23421845; Figure 2b] in the literature. It has been reported to segregate with affected members of families with HHCS [PMID 12199804]. [PP1] It has been reported in the de novo state in an Italian individual with no HHCS family history (all other family members had WT sequence). [PMID 10366804] [PS2] A gel retardation assay was …	Translation: altered mRNA-protein interaction	Disrupts interaction between IRE and IRP
chr19:48965348:A:G	SNV	-	NM_000146.4(FTL):c.-160A>G	P	3		3	2022	P	criteria_provided,_multiple_submitters,_no_conflicts	0	Include	NM_000146	NM_000146.3:c.-160A>G	FTL	5_prime_UTR_variant	-	-	LP	PS3, PM2, PM1_supporting, PP1	This variant is alternatively referred to as +40A>G (Paris-1/Montpellier-1) in the literature [PMID 23421845; Figure 2b]. In a 2021 review of hereditary hyperferritinemia cataract syndrome (HHCS cases), the c.-160A>G variant was found to be the most frequently reported variant, with 17 case reports identified in the literature [PMID 34789084]. It resides in the conserved apical hexanucleotide loo…	Translation: altered mRNA-protein interaction	Disrupts interaction between IRE and IRP
chr19:48965349:G:C	SNV	-	NM_000146.4(FTL):c.-159G>C	P	1		1	2013	P	no_assertion_criteria_provided	0	Include	NM_000146	NM_000146.3:c.-159G>C	FTL	5_prime_UTR_variant	-	-	VUS	PM2, PM1_supporting, PP1	This variant is alternatively referred to as +41G>C (Verona-1) in the literature [PMID 23421845; Figure 2b]. It affects the third nucleotide of the hexanucleotide loop in the iron-responnsive element (IRE) of FTL. It has been reported to segregated with affected members of families with hereditary hyperferritinemia cataract syndrome (HHCS) [PMID 7492760; 21210779]. [PP1] It is absent from gnomAD.…	Translation: altered mRNA-protein interaction	Disrupts interaction between IRE and IRP
chr19:48965351:G:A	SNV	-	NM_000146.4(FTL):c.-157G>A	P	1		1	2021	P	criteria_provided,_single_submitter	0	Include	NM_000146	NM_000146.3:c.-157G>A	FTL	5_prime_UTR_variant	-	-	P	PS3, PM6, PM2, PM1_supporting, PP1	This variant is alternatively referred to as +43G>A (Salt Lake City) in the literature [PMID 23421845; Figure 2b]. It affects a nucleotide in the hexanucleotide loop of the L-ferritin iron-responsive element [PMID 31211687] and impedes critical base pair formation between 39C and 43G, which is requried for normal structure of the loop. [PMID 15690351] It has been reported in the 2 affected member…	Translation: altered mRNA-protein interaction	Disrupts interaction between IRE and IRP
chr19:48965358:C:A	SNV	-	NM_000146.4(FTL):c.-150C>A	LP		1	1	2022	LP	criteria_provided,_single_submitter	0	Include	NM_000146	NM_000146.3:c.-150C>A	FTL	5_prime_UTR_variant	-	-	VUS	PM2, PM1_supporting, PP1, PP3	This variant is alternatively referred to as +50C>A in the literature [PMID 23421845; Figure 2b] It has a single ClinVar submission, which is based on clinical testing (no phenotype specified). The variant is absent from gnomAD. [PM2] It has been reported to segregate with affected members of a family with HHCS, while absent from unaffected members and 100 normal controls [PMID 18710380]. [PP1] T…	Translation: altered mRNA-protein interaction	Disrupts interaction between IRE and IRP
chr19:48965359:G:C	SNV	-	NM_000146.4(FTL):c.-149G>C	P	1		1	2013	P	no_assertion_criteria_provided	0	Include	NM_000146	NM_000146.3:c.-149G>C	FTL	5_prime_UTR_variant	-	-	LP	PS3, PM2, PM1_supporting, PP1, PP3	This variant is alternatively referred to as +51G>C (Torino) in the literature [PMID 23421845; Figure 2b]. It has a single ClinVar submission based on literature only [OMIM 134790]. It has been reported in the heterozygous state in an affected father and daughter with moderately increased levels of serum ferritin. The variant was absent from other family members. [PMID 10759702] It is reported in…	Translation: altered mRNA-protein interaction	Disrupts interaction between IRE and IRP
chr19:50476607:GC:G	small indel (deletion)	1	NM_206538.4(EMC10):c.66delC	P	1		1	2022	P	no_assertion_criteria_provided	0	5	-	-	-	-	-	-	-	-	FAM71E1 is also referred to as GARIN5A. This gene overlaps EMC10, a gene associated with neurodevelopmental disorder with dysmorphic facies and variable seizures (AR). [OMIM 614545] GARIN5A has no phenotype associations in OMIM. The variant is indexed in ClinVar as NM_206538.4(EMC10):c.66del (p.Ser23fs). The single ClinVar submission references a publication reporting on the variant in an individ…	-	-
chr20:2470762:G:T	SNV	-	NM_003091.4(SNRPB):c.-72C>A	P	1		1	2014	P	no_assertion_criteria_provided	2	Include	NM_003091	NM_003091.3:c.-72C>A	SNRPB	5_prime_UTR_variant	-	-	VUS	PM2	Variation in SNRPB is associated with cerebrocostomandibular syndrome (CCMS; AD)) [OMIM 117650]. It is also referred to in the literature as c.-72G>T (presumably because the gene is on the minus strand, and this nomenclature would be in reference to the plus strand). The c.-72C>A variant is reported as pathogenic in CCMS by one submitter in ClinVar based on literature only (OMIM). The variant has…	Translation: introduction of novel upstream start codon	Introduces upstream start codon (out-of-frame), leading to uORF encoding truncated protein
chr20:6122775:T:C	SNV	-	NM_017671.5(FERMT1):c.-20A>G	P	1		1	2016	P	no_assertion_criteria_provided	2	Include	NM_017671	NM_017671.4:c.-20A>G	FERMT1	5_prime_UTR_variant	-	-	LP	PS3, PM3, PM2	Variation in FERMT1 is associated with Kindler syndrome (AR) [OMIM 173650]. The c.-20A>G variant is reported as pathogenic in Kindler syndrome by one submitter in ClinVar based on literature only. This variant is located in non-coding exon 1, 20 bp upstream from the translation start site. This variant was identified in the heterozygous state in a single patient with Kindler syndrome, who also ca…	Transcription: altered promoter activity	Reduced transcriptional activity via disruption of Sox10 binding site
chr20:20052443:G:A	SNV	-	NM_001278628.2(CRNKL1):c.-101C>T	LP		2	2	2016	LP	no_assertion_criteria_provided	0	1	-	-	-	-	-	-	-	-	The variant resides in the 5'UTR of the MANE SELECT/APPRIS-defined principal transcript (NM_001278628.2). It has 2 ClinVar submissions, both based on literature only. The condition is specified as "malignant melanoma of the skin" for one submission and "squamous carcinoma of the skin" for the other. Both submissions reference PMID 26619011. This paper makes reference to the variant's missense imp…	-	-
chr20:25407761:A:G	SNV	-	NM_021067.5(GINS1):c.-60A>G	P	1		1	2018	P	no_assertion_criteria_provided	2	Include	NM_021067	NM_021067.4:c.-60A>G	GINS1	5_prime_UTR_variant	-	-	LP	PS3, PM3, PM2, PP3	Variation in GINS1 is associated with immunodeficiency 55 (AR) [OMIM 617827]. The c.-60A>G variant is reported as pathogenic by one submitter in ClinVar, based on literature only. This variant has been identified in a single patient with immunodeficiency-55 in the compound heterozygous state (PMID 28414293; one variant allele inherited from each parent). [PM3] The individual also carried a R83C v…	Transcription: splicing	Altered splicing via introduction of donor splice site
chr20:25407773:C:G	SNV	-	NM_021067.5(GINS1):c.-48C>G	P	1		1	2018	P	no_assertion_criteria_provided	2	Include	NM_021067	NM_021067.4:c.-48C>G	GINS1	5_prime_UTR_variant	3.65e-06	0	P	PS3, PM3, PM2, PP1, PP3	Variation in GINS1 is associated with immunodeficiency 55 (AR) [OMIM 617827]. The c.-48C>G variant is reported as pathogenic by one submitter in ClinVar, based on literature only. This variant has been identified in 4 individuals with immunodeficiency-55 in the compound heterozygous state (2 sisters; PMID 28414293; one variant allele inherited from each parent). [PP1; PM3] Analysis of patient cel…	Transcription: splicing	Altered splicing via introduction of donor splice site
chr22:20982334:T:A	SNV	-	NM_006767.4(LZTR1):c.-38T>A	P/LP	1	1	2	2021	LP	criteria_provided,_multiple_submitters,_no_conflicts	2	Include	NM_006767	NM_006767.3:c.-38T>A	LZTR1	5_prime_UTR_variant	6.41e-06	0	LP	PS3, PM2, PM3	Variation in LZTR1 is associated with Noonan syndrome 10 (AD) [OMIM 616564] and 2 (AR) [OMIM 605275]. This variant is reported as pathogenic by a single submitter in ClinVar based on research (Noonan syndrome 2). This submission is expected to overlap with the case reported in the literature, described below. The variant is reported in an individual with Noonan syndrome in the compound heterozygo…	Translation: introduction of novel upstream start codon	Introduces upstream start codon (out-of-frame)
chr22:31754865:G:C	SNV	-	NM_001242896.3(DEPDC5):c.-57G>C	P	1		1	2017	P	no_assertion_criteria_provided	2	Include	NM_001136029	NM_001136029.2:c.-57G>C	DEPDC5	5_prime_UTR_variant	3.18e-05	0	VUS	None	Variation in DEPDC5 is associated with familial focal epilepsy with variable foci (AD) [OMIM 604364]. The variant is classified as pathogenic in rolandic epilepsy by a single submitter in ClinVar based on a case-control study. It is reported to have been identified in one case and one control in a WES study of 194 unrelated patients with rolandic epilepsy and 567 ethnically matched population con…	-	-
chr22:40346510:T:C	SNV	-	NM_000026.4(ADSL):c.-49T>C	LP	1	1	2	2017	LP	criteria_provided,_single_submitter	2	Include	NM_000026	NM_000026.3:c.-49T>C	ADSL	5_prime_UTR_variant	4.59e-06	0	LP	PS3, PM2, PM3	Variation in ADSL is associated with adenylosuccinase deficiency (AR) [OMIM 103050]. This variant is described as likely pathogenic in "inborn genetic diseases" based on clinical testing by one submitter in ClinVar. The -49T>C variant has been identied in 3 unrelated patients with ADSL deficiency (compound heterozygous state, where the second allele harbours a missense variant) [PM3], and one oth…	Transcription: altered promoter activity	Reduced transcription due to impaired NRF2 binding
chrX:624388:T:TTTG	small indel (insertion)	3	NM_006883.2(SHOX):c.-645_-644insGTT	P	1		1	2015	P	no_assertion_criteria_provided	2	7	NM_000451	NM_000451.3:c.-645_-644insGTT	SHOX	5_prime_UTR_variant	-	-	-	-	The variant resides upstream of the NM_00451.3 transcript.	-	-
chrX:630879:G:A	SNV	-	NM_000451.4(SHOX):c.-19G>A	P/LP	1	1	2	2022	P	criteria_provided,_multiple_submitters,_no_conflicts	2	Include	NM_000451	NM_000451.3:c.-19G>A	SHOX	5_prime_UTR_variant	7.34e-06	0	LP	PS3, PP1, PP3	Variation in SHOX is associated with Langer mesomelic dysplasia (pseudoAR), Leri-Weill dyschondrosteosis (pseudoAD), and idiopathic familial short stature. It is located on the X chromosome. The c.-19G>A variant is reported as likely pathogenic based on clinical testing (X-linked idiopathic short stature) by one submitter in ClinVar. The submitters report that in vitro functional studies ("minige…	Transcription: splicing	Cryptic splice acceptor activation
chrX:38352540:T:G	SNV	-	NM_000531.5(OTC):c.-157T>G	LP		1	1	2017	LP	no_assertion_criteria_provided	2	7	NM_000531	NM_000531.5:c.-157T>G	OTC	5_prime_UTR_variant	-	-	-	-	The variant resides upstream of the NM_000531.6 transcript.	-	-
chrX:38352555:G:A	SNV	-	NM_000531.5(OTC):c.-142G>A	LP		2	2	2021	LP	criteria_provided,_single_submitter	2	7	NM_000531	NM_000531.5:c.-142G>A	OTC	5_prime_UTR_variant	-	-	-	-	The variant resides upstream of the NM_000531.6 transcript.	-	-
chrX:38352558:A:G	SNV	-	NM_000531.5(OTC):c.-139A>G	LP		1	1	2017	LP	no_assertion_criteria_provided	2	7	NM_000531	NM_000531.5:c.-139A>G	OTC	5_prime_UTR_variant	-	-	-	-	The variant resides upstream of the NM_000531.6 transcript.	-	-
chrX:38352581:C:T	SNV	-	NM_000531.5(OTC):c.-116C>T	LP		1	1	2017	LP	no_assertion_criteria_provided	2	7	NM_000531	NM_000531.5:c.-116C>T	OTC	5_prime_UTR_variant	-	-	-	-	The variant resides upstream of the NM_000531.6 transcript.	-	-
chrX:38352582:C:T	SNV	-	NM_000531.5(OTC):c.-115C>T	LP		1	1	2017	LP	no_assertion_criteria_provided	2	7	NM_000531	NM_000531.5:c.-115C>T	OTC	5_prime_UTR_variant	-	-	-	-	The variant resides upstream of the NM_000531.6 transcript.	-	-
chrX:70133891:TAT:AA	deletion-insertion	1	NM_001551.3(IGBP1):c.-57_-55delinsAA	P	1		1	2003	P	no_assertion_criteria_provided	2	Include	NM_001551	-	IGBP1	5_prime_UTR_variant	-	-	LP	PS3, PM2, PP1	Variation in IGBP1 has a provisional association with agenesis of corpus callosum with impaired intellectual development, ocular coloboma and micrognathia. [OMIM 300139] This variant has a single submission in ClinVar, based on literature only. It has been reported in 2 brothers with agenesis of the corpus callosum with impaired intellectual development, ocular coloboma and micrognathia. Their mo…	-	-
chrX:71223249:C:T	SNV	-	NM_000166.6(GJB1):c.-103C>T	P	6		6	2022	P	criteria_provided,_multiple_submitters,_no_conflicts	1	Include	NM_000166	NM_000166.5:c.-103C>T	GJB1	5_prime_UTR_variant	-	-	LP	PS3, PM2, PP1	This variant has several ClinVar submissions, including 5 based on clinical testing. It is also eferred to as c.-458C>T and c.-459C>T in the literature. The variant has been reported in several individuals with Charcot-Marie-Tooth disease (X-linked dominant). This includes identification if several affected and no unaffected members of a family. [PMID 8757034; PMID 28283593; PP1] In a luciferase …	-	-
chrX:71223335:G:A	SNV	-	NM_000166.6(GJB1):c.-17G>A	P/LP	3	1	4	2021	P	criteria_provided,_multiple_submitters,_no_conflicts	1	Include	NM_000166	NM_000166.5:c.-17G>A	GJB1	5_prime_UTR_variant	-	-	LP	PS4, PM2, PP1, PP3	This variant has been reported in several individuals from multiple affected families with Charcot-Marie-Tooth disease. [PMID 28283593] [PS4; 5 unrelated families] The variant has been reported to segregate with disease in affected family members. [PMID 28283593; PP1] The variant is absent from gnomAD. [PM2] This variant affects the final base of the 5'UTR of GJB1, which is a highly conserved bas…	Transcription: splicing	In silico splice site analysis predicts that this variant may reduce efficiency of splicing at the intron/exon boundary
chrX:124346633:C:T	SNV	-	NM_002351.5(SH2D1A):c.-10C>T	P	1		1	1998	P	no_assertion_criteria_provided	2	Include	NM_002351	NM_002351.4:c.-10C>T	SH2D1A	5_prime_UTR_variant	-	-	VUS	PM2	Variation in SH2D1A is associated with X-linked lymphoproliferative syndrome (X-linked recessive) [OMIM 308240]. This variant is located in the 5'UTR and in the literature it is described as being located in the promoter region [PMID 9771704]. This variant has been identified in a patient with X-linked lymphoproliferative syndrome [PMID 9771704]. This paper reports that the variant exists in a po…	-	Modification of potential CCAAT box, which has a yet undetermined effect
chrX:130165779:C:G	SNV	-	NM_004208.4(AIFM1):c.-123G>C	LP		1	1	2015	LP	no_assertion_criteria_provided	1	Include	NM_145812	NM_145812.2:c.-123G>C	AIFM1	5_prime_UTR_variant	-	-	VUS	PM2	Variation in AIFM1 is associated with a number of X-linked recessive conditions: combined oxidative phosphorylation deficiency 6, cowchock syndrome, X-linked deafness, and X-linked spondyloepimetaphyseal dysplasia with hypomyelinating leukodystrophy. The variant resides in the 5'UTR of both NM_004208.4 (MANE SELECT; APPRIS minor) and NM_145812.3 (APPRIS Principal:1). It is absent from gnomAD. [PM…	-	-
chrX:139530743:T:C	SNV	-	NM_000133.4(F9):c.-22T>C	P	1		1	1991	P	no_assertion_criteria_provided	2	Include	NM_000133	NM_000133.3:c.-22T>C	F9	5_prime_UTR_variant	-	-	LP	PS2, PM2	Variation in F9 is associated with hemophilia B (XLR) and thrombophilia 8 (XLR). [OMIM 300746] This variant is also referred to in the literature as +8T>C. This variant has been reported in a patient with hemophilia B, who had no family history of hemophilia. Sequencing of the mother and other family members (grandmother and four siblings) supports de novo occurrence. [PS2] In this paper, this va…	-	-
chrX:139530746:CA:C	small indel (deletion)	1	NM_000133.4(F9):c.-17del	P	1		1	1990	P	no_assertion_criteria_provided	2	Include	NM_000133	NM_000133.3:c.-17del	F9	5_prime_UTR_variant	-	-	VUS	PM2	Variation in F9 is associated with hemophilia B (X-linked recessive). [OMIM 300746] This variant is also referred to as +13A in the literature. It has been reported in a Greek patient with hemophilia B Layden, and his mother (an obligate carrier of the allele) [PMID 2917196]. It resides in a CCAAT/enhancer binding protein (C/EBP) binding site, which extends from the +1 to+18 position. Functional …	Transcription: altered promoter activity	Disruption of C/EBP binding site
chrX:139530748:A:G	SNV	-	NM_000133.4(F9):c.-17A>G	P	1		1	1989	P	no_assertion_criteria_provided	2	Include	NM_000133	NM_000133.3:c.-17A>G	F9	5_prime_UTR_variant	-	-	LP	PS3, PM2	Variation in F9 is associated with hemophilia B (X-linked recessive). [OMIM 300746] This variant is also referred to as +13A>G (i.e., 13 bp downstream from the transcription start site). It resides in a CCAAT/enhancer binding protein (C/EBP) binding site, which extends from the +1 to+18 position, and prevents transactivation of the factor IX promoter by C/EBP (i.e., the variant impaired promoter …	Transcription: altered promoter activity	Disruption of C/EBP binding site
chrX:147912049:C:CGCGGCGGCGGCGGCGGCGGCGGCGGCGGCGGCGGCGGCGGCGGCGGCGGCGGCGGCGGCGGCGGCGGCGGCGGCGGCGGCGGCGGCGGCGGCGGCGGCGGCGGCGGCGGCGGCGGCGGCGGCGGCGGCGGCGGCGGCGGCGGCGGCGGCGGCGGCGGCGGCGGCGGCGGCGGCGGCGGCGGCGGCGGCGGCGGCGGCGGCGGCGGCGGCGGCGGCGGCGGCGGCGGCGGCGGCGGCGGCGGCGGCGGCGGCGGCGGCGGCGGCGGCGGCGGCGGCGGCGGCGGCGGCGGCGGCGGCGGCGGCGGCGGCGGCGGCGGCGGCGGCGGCGGCGGCGGCGGCGGCGGCGGCGGCGGCGGCGGCGGCGGCGGCGGCGGCGGCGGCG…	tandem repeat expansion	573	NM_002024.6(FMR1):c.-129CGG[201]	P	1		1	2014	P	no_assertion_criteria_provided	2	2	-	-	-	-	-	-	-	-	This is a repeat expansion. FMR1 is associated with Fragile X syndrome (X-linked dominant; OMIM 300624), Fragile X tremor/ataxia syndrome (X-linked dominant; OMIM 300623), and premature ovarian failure 1 (X-linked; OMIM 311360). Alternative transcript: NM_002024.6(FMR1):c.-128GGC[200]. This variant is reported as pathogenic in Fragile X syndrome by one submitter in ClinVar based on clinical testi…	-	-
