# Supplementary material for: A curated census of pathogenic and likely pathogenic UTR variants and evaluation of deep learning models for variant effect prediction
Source: Front Mol Biosci. 2023 Sep 8;10:1257550. doi: 10.3389/fmolb.2023.1257550 (PMC10517338; doi:10.3389/fmolb.2023.1257550)
Supplement: Supplementary file 8 [file Table6.xlsx]

## Sheet: Legend_TableS6
	Table S6. Pathways significantly enriched among genes with P/LP variants as classified in this study
	Column Name	Column Description (https://biit.cs.ut.ee/gprofiler/page/apis; accessed 14 August, 2023)
	source	Data source of the value defined by term_name: • GO:MF: Gene Ontology Molecular Functions • GO:BP: Gene Ontology Biological Processes • GO:CC: Gene Ontology Cellular Components • REAC: Reactome
	term_name	GO gene set or Reactome pathway with statistically significant enrichment.
	term_id	Unique identifier for valure defined by term_name
	adjusted_p_value	p-value adjusted for multiple test correction using Benjamini-Hochberg FDR method
	negative_log10_of_adjusted_p_value	-log10 of the value defined by adjusted_p_value
	term_size	Number of genes annotated to the term defined by term_name
	query_size	Number of genes included in the query
	intersection_size	Number of genes in the query that are annotated to the term defined by term_name
	effective_domain_size	Total number of genes "in the universe" (I.e., background gene set)

## Sheet: TableS6
source	term_name	term_id	adjusted_p_value	negative_log10_of_adjusted_p_value	term_size	query_size	intersection_size	effective_domain_size
GO:CC	ferritin complex	GO:0070288	0.00983026	2.00743	2	49	2	4851
GO:CC	germ cell nucleus	GO:0043073	0.00983026	2.00743	25	49	4	4851
GO:CC	intracellular ferritin complex	GO:0008043	0.00983026	2.00743	2	49	2	4851
GO:CC	blood microparticle	GO:0072562	0.0137278	1.8624	54	49	5	4851
GO:CC	endoplasmic reticulum-Golgi intermediate compartment membrane	GO:0033116	0.0158381	1.8003	32	49	4	4851
GO:CC	Golgi lumen	GO:0005796	0.0259125	1.58649	38	49	4	4851
GO:CC	haptoglobin-hemoglobin complex	GO:0031838	0.0392777	1.40585	6	49	2	4851
GO:CC	vesicle lumen	GO:0031983	0.0392777	1.40585	125	49	6	4851
GO:CC	cytoplasmic vesicle lumen	GO:0060205	0.0392777	1.40585	123	49	6	4851
GO:CC	secretory granule lumen	GO:0034774	0.0392777	1.40585	121	49	6	4851
GO:CC	XY body	GO:0001741	0.0392777	1.40585	6	49	2	4851
GO:CC	endoplasmic reticulum-Golgi intermediate compartment	GO:0005793	0.0428372	1.36818	52	49	4	4851
GO:CC	hemoglobin complex	GO:0005833	0.0461215	1.3361	7	49	2	4851
GO:CC	secretory granule	GO:0030141	0.0469007	1.32882	292	49	9	4851
REAC	Binding and Uptake of Ligands by Scavenger Receptors	REAC:R-HSA-2173782	0.000760618	3.11883	22	49	5	4851
REAC	Defective factor IX causes thrombophilia	REAC:R-HSA-9672383	0.0209246	1.67934	3	49	2	4851
REAC	Scavenging by Class A Receptors	REAC:R-HSA-3000480	0.0209246	1.67934	14	49	3	4851
REAC	Defective cofactor function of FVIIIa variant	REAC:R-HSA-9672396	0.0209246	1.67934	3	49	2	4851
REAC	Vesicle-mediated transport	REAC:R-HSA-5653656	0.0209246	1.67934	252	49	10	4851
REAC	Defective F9 variant does not activate FX	REAC:R-HSA-9673202	0.0209246	1.67934	3	49	2	4851
REAC	Intrinsic Pathway of Fibrin Clot Formation	REAC:R-HSA-140837	0.0390789	1.40806	18	49	3	4851
REAC	Defective factor VIII causes hemophilia A	REAC:R-HSA-9662001	0.0419413	1.37736	5	49	2	4851
REAC	Heme signaling	REAC:R-HSA-9707616	0.0419413	1.37736	20	49	3	4851
REAC	Gamma carboxylation, hypusine formation and arylsulfatase activation	REAC:R-HSA-163841	0.0432735	1.36378	21	49	3	4851
REAC	Removal of aminoterminal propeptides from gamma-carboxylated proteins	REAC:R-HSA-159782	0.0432735	1.36378	6	49	2	4851
REAC	Scavenging of heme from plasma	REAC:R-HSA-2168880	0.0432735	1.36378	6	49	2	4851
REAC	Transport of gamma-carboxylated protein precursors from the endoplasmic reticulum to the Golgi apparatus	REAC:R-HSA-159763	0.0432735	1.36378	6	49	2	4851
