# Supplementary material for: A curated census of pathogenic and likely pathogenic UTR variants and evaluation of deep learning models for variant effect prediction
Source: Front Mol Biosci. 2023 Sep 8;10:1257550. doi: 10.3389/fmolb.2023.1257550 (PMC10517338; doi:10.3389/fmolb.2023.1257550)
Supplement: Supplementary file 10 [file Table1.xlsx]

## Sheet: Legend_TableS1
	Table S1. 3'UTR Variants: Annotations, Classifications & Supporting Evidence
	Column Name	Column Description
	Variant details
	variant	Chromosomal coordinates (GRCh38; chromosome:position:ref:alt)
	variant_type	Variant type, as defined: • SNV: single nucleotide variant • indel (deletion): sequence change where ≤50 bp are deleted • indel (insertion): sequence change where ≤50 bp are inserted • SV (deletion): structural variant where >50 bp are deleted • SV (insertion): structural variant where >50 bp are inserted • Deletion-insertion: sequence change where one or more nucleotides is replaced by another o…
	indel_length	Number of nucleotides involved in variants classified as indel (deletion), indel (insertion), SV (deletion), SV (insertion) or deletion-insertion
	Information obtained from ClinVar
	clinvar_name_tsv	Variant name obtained from ClinVar .tsv file
	clinvar_clinical_significance	ClinVar clinical significance defined as: • P (I.e., Interpretation = Pathogenic) • LP (I.e., Interpretation = Likley pathogenic) • P/LP (I.e., Interpretation = Pathogenic/Likely pathogenic)
	clinvar_P	Number of ClinVar submissions with interpretation documented as pathogenic
	clinvar_LP	Number of ClinVar submissions with interpretation documented as likely pathogenic
	clinvar_P+LP	Sum of clinvar_P and clinvar_P+LP
	clinvar_most_recent_submission	Year of most recent ClinVar submission
	most_recent_submission_interpretation	Interpretation documented in most recent ClinVar submission
	clinvar_submission_criteria	Whether assertion criteria are provided in ClinVar
	Initial confidence score & inclusion
	score	Initial confidence score (i.e., 0-2) assigned as defined in Table 1. Higher scores reflect higher confidence that the variant's effect is mediated trhough its impact on the 3'UTR of the ClinVar preferred transcript.
	inclusion	Describes whether the variant proceeded to detailed curation ("Include") and intepretation of pathogenicity, or the reason for which it was excluded: • 1: somatic variant • 2: repeat expansion • 3a: copy number variant (CNV) involving multiple genes; evidence does not support impact on gene where 3'UTR is affected contributing to phenotype • 3b: CNV impacting multiple regions of the gene (I.e., b…
	Annotations for APPRIS-defined principal transcript, classificatio of pathogenicity & supporting evidence
	appris_principal_transcript	RefSeq ID of the transcript(s) defined as principal by APPRIS (https://appris.bioinfo.cnio.es/#/seeker)
	appris_principal_hgvs	Variant (HGVS nomenclature) on appris_principal_transcript
	appris_principal_gene	Gene in which the variant resides on appris_principal_transcript
	appris_principal_SO	Sequence-level effect of the variant on the transcript as it resides in appris_principal (as defined by an internal annotation tool)
	gnomad_af_total	Allele frequency for all population genotypes in gnomAD
	gnomad_nhomalt	Number of homozygotes for all population genotypes in gnomAD
	classification	Final classification of pathogenicity (i.e., pathogenic (P), likely pathogenic (LP) or variant of uncertain significance (VUS)) based on criteria defined in criteria
	criteria	ACMG criteria applied to yield classification of pathogenicity documented in classification
	evidence	Summary of evidence informing application of criteria
	proposed_mechanism	Proposed mechanism through which variant exerts its impact, based on evidence described
	detailed_mechanism	Further information on the category of mechanism described in proposed_mechanism

## Sheet: TableS1
variant	variant_type	indel_length	clinvar_name_tsv	clinvar_clinical_significance	clinvar_P	clinvar_LP	clinvar_P+LP	clinvar_most_recent_submission	most_recent_submission_interpretation	clinvar_submission_criteria	score	inclusion	appris_principal_transcript	appris_principal_hgvs	appris_principal_gene	appris_principal_SO	gnomad_af	gnomad_n_hmz	classification	criteria	evidence	proposed_mechanism	detailed_mechanism
chr1:11022737:T:C	SNV	-	NM_007375.4(TARDBP):c.*83T>C	P	1		1	2009	P	no_assertion_criteria_provided	2	Include	NM_007375	NM_007375.3:c.*83T>C	TARDBP	3_prime_UTR_variant	-	-	VUS	PM2	Variation in TARDBP is associated with amyotrophic lateral sclerosis 10 (with or without FTD), frontotemporal lobar degeneration [OMIM]. The variant was identified in a patient with ALS and categorized as a benign 3'UTR variant (c.1462T>, also referred to as *83T>C per GeneReviews) because authors could not prove it was pathogenic [PMID 18931000]. It is classified as a VUS in GeneReviews [PMID 20…	-	-
chr1:25816825:T:C	SNV	-	NM_020451.3(SELENON):c.*1107T>C	LP		1	1	2021	LP	criteria_provided,_single_submitter	2	Include	NM_206926	NM_206926.1:c.*1107T>C	SELENON	3_prime_UTR_variant	-	-	LP	PS3, PM2, PP1	This variant has been observed to segregate with SELENON-related myopathy in one family [PMID 16498447]. [PP1] This variant has been reported to affect SELENON protein function [PMID 16498447], with a significant reduction in both mRNA and protein levels demonstrated in the patient's skin fibroblasts. The SECIS element is crucial for the insertion of selenocysteine at the reprogrammed UGA codon b…	Impact on secondary structure	Changes secondary hairpin structure of mRNA
chr1:40073531:ATGAT:A	small indel (deletion)	4	NM_000310.4(PPT1):c.*526_*529del	LP		1	1	2013	LP	no_assertion_criteria_provided	2	Include	NM_000310	NM_000310.3:c.*526_*529del	PPT1	3_prime_UTR_variant	-	-	VUS	PM2	Variation in PPT1 is associated with ceroid lipofuscinosis, neuronal, 1. [OMIM] This variant is reported in one patient with ceroid lipofuscinosis neuronal 1 in ClinVar (LP, Institute of Molecular Medicine Finland). Also referred to as c.921+526_529delATCA and c.1451_1454delATCA [PMID: 11589012], it has been identified in a patient with Batten disease. No further observations are documented in th…	-	-
chr1:90916206:C:T	SNV	-	NM_201269.3(ZNF644):c.*592G>A	P	1		1	2011	P	no_assertion_criteria_provided	2	Include	NM_201269	NM_201269.2:c.*592G>A	ZNF644	3_prime_UTR_variant	-	-	VUS	PM2, PP1	Variation in ZNF644 is associated with myopia 21 (autosomal dominant) [OMIM]. This variant has been reported in two members of a Han Chinese family with high myopia (tigroid or tessellated features, conus, and CNV (choroid neovascularization)). [PP1] No functional data was identified. The variant is absent from gnomAD. [PM2]	-	-
chr1:156058394:C:A	SNV	-	NM_014017.4(LAMTOR2):c.*23C>A	P	1		1	2007	P	no_assertion_criteria_provided	2	Include	NM_014017	NM_014017.3:c.*23C>A	LAMTOR2	3_prime_UTR_variant	7.07e-06	0	LP	PS3, PM2, PP1	LAMTOR2 (alternative names: MAPBPIP, p14) is associated with immunodeficiency due to defect in MAPBP-interacting protein (AR) [OMIM 610798]. Four of 15 siblings from a Mennonite family exhibiting a characteristic phenotype involving short stature, hypopigmented skin, coarse facial features, and congenital neutropenia resulting in recurrent bacterial lung infection harboured this variant in the ho…	Impact on polyadenylation signal	Suppression of polyadenylation
chr1:161305807:G:GACCATCACCTTTGGGCCTTTGGCGGACTCCACCCCTAACCCCCGATCCCCCGCCCGGCCCGCTAACCGCTATTTCTTATCCTTGCGAGACTCCCCCAGCCCCTTGGCCTTCTTCTCACTGACAGCTTTGGTGCTTCTGCTGTGGTCCAGCATTGCATACAGCACTGGCGTCTGGGGGAGGGGCGCACACATCAGTCACCGAGCGACTGGGGCTTGACTGTTCCCATCCCACCCCTCACTGCTGCCCGGCGGCTCCCAGGGTTCTCCTTCCCATCTTGTCTAGGCCCCAAGTCCCGCTAACCTGCCGCCCGCGCTTCGACGCGTCCTTTCCTGGCTTGTGCAATTTCCCCTTCTCCATAGCACTGCAAGAAGAGAGACTGCT…	CNV (duplication)	4176	Single allele	LP		1	1	2015	LP	criteria_provided,_single_submitter	0	3b	-	-	-	-	-	-	-	-	This is a 4,176 bp duplication, which involves all coding exons, the 5'UTR and a portion of the 3'UTR. The distal breakpoint lies 10 bp upstream of the transcription start site. It has been reported in an individual with Charcot-Marie-Tooth disease. [PMID 26378787] This variant was not considered a "3'UTR variant", since it encompasses a large portion of the gene that is not solely restricted to …	-	-
chr1:186312227:TG:T	small indel (deletion)	1	NM_003292.3(TPR):c.*1743del	P	1		1	2021	P	criteria_provided,_single_submitter	0	5	-	-	-	-	-	-	-	-	Variant is in the 3'UTR of the APPRIS principal transcript of TPR, a gene with no associated monogenic conditions. The variant also has a frameshift impact on the MANE SELECT transcript of the overlapping PRG4 gene, which is associated with camptodactyly-arthropathy-coxa vara-pericarditis syndrome. The single ClinVar submission does not specify the condition/phenotype of the patient in whom this …	-	-
chr1:186312788:TAA:T	small indel (deletion)	2	NM_003292.3(TPR):c.*1181_*1182del	LP		1	1	2020	LP	criteria_provided,_single_submitter	0	5	-	-	-	-	-	-	-	-	Variant is in the 3'UTR of the APPRIS principal transcript of TPR, a gene with no associated monogenic conditions. The variant also has a frameshift impact on the MANE SELECT transcript of the overlapping PRG4 gene, which is associated with camptodactyly-arthropathy-coxa vara-pericarditis syndrome. The single ClinVar submission does not specify the condition/phenotype of the patient in whom this …	-	-
chr1:186312841:C:G	SNV	-	NM_003292.3(TPR):c.*1130G>C	P	1		1	2019	P	no_assertion_criteria_provided	0	5	-	-	-	-	-	-	-	-	This variant resides in the 3'UTR of TPR and has a nonsense impact on PRG4 (gene encoded on opposite strand). The only ClinVar submission is in reference to clinical testing in an individual with camptodactyly-arthropathy-coxa vara-pericarditis syndrome, a condition associated with variation in PRG4 [OMIM 604283]. This variant is therefore most likely to be exerting any pathogenic effect through …	-	-
chr1:226986807:A:AG	small indel (insertion)	1	NM_020247.5(COQ8A):c.*72dup	LP		1	1	2017	LP	no_assertion_criteria_provided	2	Include	NM_020247	NM_020247.4:c.*72dup	COQ8A	3_prime_UTR_variant	-	-	VUS	PM2	Variation in COQ8A is associated with coenzyme Q10 deficiency, primary, 4. [OMIM] This variant is reported by a single submitter in ClinVar (SingHealth Duke-NUS Institute of Precision Medicine), based on curation. No further evidence specific to this variant was identified. The variant is absent from gnomAD. [PM2]	-	-
chr2:26458042:A:G	SNV	-	NM_194248.3(OTOF):c.*196T>C	P	1		1	2017	P	no_assertion_criteria_provided	0	6b	NM_194248	NM_194248.2:c.*196T>C	OTOF	3_prime_UTR_variant	3.55e-06	0	-	-	Variant is indexed in ClinVar as NM_194323.3(OTOF):c.3691T>C (p.Ter1231Arg). MANE SELECT and APPRIS principal transcript are the same, on which the variant has 3'UTR impact. The variant induces a stop-loss on the MANE PLUS CLINICAL transcript (NM_194323.3). The variant is reported in one individual with deafness, autosomal recessive 9 by a clinical lab in ClinVar. It is reported as a non-stop sub…	-	-
chr2:26458074:G:C	SNV	-	NM_194248.3(OTOF):c.*164C>G	P	1		1	2003	P	no_assertion_criteria_provided	0	6b	NM_194248	NM_194248.2:c.*164C>G	OTOF	3_prime_UTR_variant	-	-	-	-	Variant is indexed in ClinVar as NM_194323.3(OTOF):c.3659C>G (p.Pro1220Arg). MANE SELECT and APPRIS principal transcript are the same, on which the variant has 3'UTR impact. The variant has a missense impact on the MANE PLUS CLINICAL transcript (NM_194323.3). The variant is reported in a family with recessive auditory neuropathy [PMID 12525542; alternative nomenclature: 6285C>G]. The authors stat…	-	-
chr2:26458108:GC:G	small indel (deletion)	1	NM_194248.3(OTOF):c.*129del	LP		2	2	2021	LP	criteria_provided,_multiple_submitters,_no_conflicts	0	6b	NM_194248	NM_194248.2:c.*129del	OTOF	3_prime_UTR_variant	1.06e-05	0	-	-	Variant is indexed in ClinVar as NM_194323.3(OTOF):c.3624del (p.Leu1209fs). MANE SELECT and APPRIS principal transcript are the same, on which the variant has 3'UTR impact. The variant induces a frameshift on the MANE PLUS CLINICAL transcript (NM_194323.3).	-	-
chr2:26458218:C:T	SNV	-	NM_194248.3(OTOF):c.*20G>A	P	1		1	2018	P	criteria_provided,_single_submitter	0	6b	NM_194248	NM_194248.2:c.*20G>A	OTOF	3_prime_UTR_variant	4.18e-05	0	-	-	Variant is indexed in ClinVar as NM_194323.3(OTOF):c.3515G>A (p.Arg1172Gln). MANE SELECT and APPRIS principal transcript are the same, on which the variant has 3'UTR impact. The variant induces a frameshift on the MANE PLUS CLINICAL transcript (NM_194323.3). This variant is reported in one individual with deafness, autosomal recessive 9 in ClinVar (P). This variant has also been described in 7 un…	-	-
chr2:172504157:AAAG:A	small indel (deletion)	3	NM_000210.4(ITGA6):c.*91AGA[1]	LP		1	1	2014	LP	criteria_provided,_single_submitter	0	Include	NM_000210	NM_000210.3:c.*94_*96del	ITGA6	3_prime_UTR_variant	-	-	LP	PS2, PM2	This variant is reported as a de novo variant (validated by Sanger sequencing) in an individual with childhood-onset schizophrenia in the literature [PS2]. Note that, in this study, the variant nomenclature is in reference to a transcript defined as alternative by APPRIS (NM_001079818.1:c.3186_3188delAGA p.(Glu1063del)) [PMID 26508570]. The variant is absent from gnomAD [PM2].	-	-
chr2:181538246:T:C	SNV	-	NM_000885.6(ITGA4):c.*2719T>C	LP		1	1	2020	LP	criteria_provided,_single_submitter	0	5	-	-	-	-	-	-	-	-	NM_00085.6 is one of two MANE SELECT transcripts, and is the only transcript in which the variant is 3'UTR. The variant is coding in the remaining 5 transcripts listed in ClinVar. No case reports or functional evidence was identified.The variant has a splicing impact on CERKL, a gene associated with retinitis pigmentosa 26 [OMIM 608381]. No further evidence was identified and the relevant phenoty…	-	-
chr2:222201233:G:A	SNV	-	NM_181458.4(PAX3):c.*175C>T	P	1		1	2021	P	criteria_provided,_single_submitter	0	6c	NM_001127366	NM_001127366.2:c.*175C>T	PAX3	3_prime_UTR_variant	-	-	-	-	NM_181458.4 is the MANE SELECT and APPRIS principal transcript. This variant is reported in one individual with Waardenburg syndrome type 1 in ClinVar (P). The variant was reported to be de novo. Given PVS1 was applied in the clinical lab's interpretation, this entry likely refers to the nonsense variant. No additional case reports or functional evidence were identified.	-	-
chr3:49422364:TGCGCAACTAAGTGGACGACACAAGGCCGGGGGGAATGCCTGCAGGCGAAAGCCCAGACGGGCCACCACACTTACAGCCCTCTGCATCGTCGCCTGCAACGAGTGCAGACG:T	SV (deletion)	110	NM_032316.3(NICN1):c.*2359_*2468del	LP		1	1	2019	LP	criteria_provided,_single_submitter	2	5	-	-	-	-	-	-	-	-	All available evidence for this variant is in reference to its position within an overlapping gene (AMT), where it affects the initiator methionine. [Coughlin et al., 2017] There is no evidence to suggest that the variant's effect is mediated through its role within the 3'UTR of NICN1.	-	-
chr3:49422514:T:C	SNV	-	NM_032316.3(NICN1):c.*2319A>G	LP		1	1	2022	LP	criteria_provided,_single_submitter	1	5	-	-	-	-	-	-	-	-	The variant is reported in one individual based on clinical testing in ClinVar, although a phenotype is not provided. The only publication cited references variation in AMT (an overlapping gene, which has been implicated in nonketotic hyperglycinemia (AR)) [PMID 27362913]. The variant is absent in large population cohorts (gnomAD). [PM2]	-	-
chr3:169763862:ATCCTAAGGAATTGAAGGTATGGATTTGGGACGGAATTACCTTGTCGTGATAAGTGGGCAGAATGGCCTGTTTGTTTCTTTCAACCTAGTGGGCCATTAGCTTATTTTCTTAAAGGAAATCAGAGCCAATTCTTGTGGGAGACTGCCGGCTGGGAGGGTTGGGGGTGGGGGGTGTGGAATAAATTTCTTTTCCGTCTTTCATTATGCCTAGTGTTCCGTTATTGGAACGCTAAGCTTGTGGGGGTTATATCCTACTGCTCAAGGTCATCGCCAAGGTCTAATTTTTCAAAAAAGAAACTTCTAACCTCTGGCATAAACCGATGACCATTAAAGGAACACAATTTCCAATGTTCATTTAGATCTTCTAATTAAATATTCATTAAA…	SV (deletion)	821	NR_001566.1(TERC):n.374_1194del821	P	2		2	2012	P	no_assertion_criteria_provided	2	5	-	-	-	-	-	-	-	-	This is an 821-bp deletion including 74 bp at the 3' end of TERC, the RNA component of telomerase which is responsible for providing the template for the addition of telomeric repeated sequences [OMIM 602322]. This is a non-codinng RNA, so would not conisder the mechanism to be UTR_mediated (i.e., the entire RNA remains untranslated). This region includes the H/ACA and CR7 domains, which are esse…	-	-
chr4:73421167:GCCAACAC:G	small indel (deletion)	7	NM_000477.7(ALB):c.*102_*108del	P	1		1	2021	P	no_assertion_criteria_provided	2	Include	NM_000477	NM_000477.6:c.*102_*108del	ALB	3_prime_UTR_variant	0.000379	0	VUS	None	Variation in ALB is associated with Analbuminuria (AR) [OMIM]. This variant is reported in one Tunisian patient with analbuminuria in ClinVar. The reporting clinical laboratory described the functional consequence as "sequence variant affecting transcript processing", although no supporting evidence is provided. No additional literature reporting on this variant was identified.	-	-
chr4:146706824:C:T	SNV	-	NM_031956.4(TTC29):c.*334G>A	P	1		1	2020	P	no_assertion_criteria_provided	2	Include	NM_031956	NM_031956.3:c.*334G>A	TTC29	3_prime_UTR_variant	-	-	VUS	PM2	Variation in TTC29 is associated with spermatogenic failure. [OMIM 618735] This 3'UTR variant is also described as NM_031956.3:c.1761+1G>A (according to ClinVar HGVS table; reported in PMID 31735292). Note: ClinVar entry corresponds to transcript NM_031956.4 which, according to dbSNP, has otherwise equivalent HGVS nomenclature to transcript NM_031956.3 (i.e., c.*334G>A). The single paper identifi…	-	-
chr5:1253545:AGGCCTCAGCCGGACACTCAGCCTTCAGCCGGACATGCAGGCCTCGGCCAAACACTCACTCAGGCCTCAGACTCCCAGCGGTGCGGGCCTGGGTGTGGGCCGCCCCTCCCTCCCTGGGACGTAGAGCCCGGCGTGACAGGGCTGCTGGTGTCTGCTCTCGGCCTGGCTGTGGGCGGGT:A	SV (deletion)	177	NM_198253.3(TERT):c.*6_*182del	P	1		1	2012	P	no_assertion_criteria_provided	2	Include	NM_198253	NM_198253.2:c.*6_*182del	TERT	3_prime_UTR_variant	-	-	VUS	None	TERT encodes telomerase reverse transcriptase (catalytic subunit of telomerase), variation in which is associated with 2 forms of dyskeratosis congenita: autosomal dominant 2 (AD) and autosomal recessive 4 (AR). This variant has a single ClinVar submission, based on curation (dyskeratosis congenita). No literature specific to this variant was identified. The only reference cited is the GeneReview…	-	-
chr5:75598084:T:C	SNV	-	NM_016218.6(POLK):c.*66T>C	P	1		1	2013	P	criteria_provided,_single_submitter	2	1	-	-	-	-	-	-	-	-	Human cell lines lacking a functional copy of this gene exhibit impaired genome integrity and enhanced susceptibility to oxidative damage. Mutations in this gene that impair enzyme activity may be associated with prostate cancer in human patients. However, as far as I can tell there is no functional data for this variant and it was classified as P because it was identified in a malignant tumor of…	-	-
chr7:21901076:C:T	SNV	-	NM_018719.5(CDCA7L):c.*1246G>A	P/LP	1	2	3	2020	P	criteria_provided,_multiple_submitters,_no_conflicts	0	5	-	-	-	-	9.27e-05	0	-	-	The variant is reported in 3 individuals with primary ciliary dyskinesia (LP, University of Edinburgh + Invitae; P, Beijing Children's Hospital). This phenotype has been found to be associated with DNAH11. The first main transcript is NM_018719.5 (CDCA7L), in which the variant is 3'UTR. The second main transcript is NM_001277115.2, in which the variant leads to a frameshift in a different gene (D…	-	-
chr7:21901118:C:CCAAA	small indel (insertion)	4	NM_018719.5(CDCA7L):c.*1200_*1203dup	LP		1	1	2020	LP	criteria_provided,_single_submitter	0	5	-	-	-	-	-	-	-	-	This variant is now indexed in ClinVar as NM_001277115.2(DNAH11):c.13418_13421dup (p.Tyr4476fs). It has a frameshift impact on the MNAE SELECT transcript of DNAH11 and exists in the 3'UTR of the MANE SELECT transcript of CDCA7L. This variant has one submission in ClinVar, although no phenotypic information is provided. No case reports or functional evidence were identified. Variation in CDCA7L is…	-	-
chr7:74789339:G:A	SNV	-	NM_000265.6(NCF1):c.*179G>A	P	1		1	2016	P	criteria_provided,_single_submitter	2	Include	NM_000265	NM_000265.5:c.*179G>A	NCF1	3_prime_UTR_variant	-	-	VUS	PM2	This variant appears to have been identified in a patient with familial hypertrophic cardiomyopathy 4. The gene is implicated in AR-chronic granulomatous disease 1 but there are two studies suggesting its deletion/downregulation may be protective against oxidative stress in the cardiovascular system possibly related to cardiomyopathy [PMID: 26503985; 22319452]. No case or functional evidence iden…	-	-
chr9:101421293:A:T	SNV	-	NM_000035.4(ALDOB):c.*516T>A	LP		1	1	2021	LP	no_assertion_criteria_provided	2	Include	NM_000035	NM_000035.3:c.*516T>A	ALDOB	3_prime_UTR_variant	-	-	VUS	PM2	Variation in ALDOB is associated with hereditary fructose intolerance. [OMIM 612724] This variant is reported in one individual with fructosuria and recurrent hypoglycemia [PMID 30675358; alternative nomenclature: c.1693T>A; "515 nt downstream of the stop codon"]. No further evidence was identified. The variant is absent from gnomAD.	-	-
chr9:105640631:CTTCTAACCCAACCTAATACAGAGATTTTGTAGGGACCCATTAACAAGCTCCTATATAATTATAAGCAGCTCTCACAGTAGGGTTGAAAGAGAATATAAGGAAAATTAGAAGTACTGTATTTTTGCTATTGGAAATGAAATATTGTTTCATGCACCTTTGAAAAAAATAACAGGATTTTACAGCCTTCTGATGATTCATTCAAAGCATGGGGAATAGTTCATATGTTTGTTAAATGAAAATCTTATGTAGCTATTTGTGTGTCCCTCCCACTTCATAACTACAAAAACATATATATGAATTTCTAAACAAAGTGATATTTTAAAGATGAATTGATTCAATGTGTACTTACCAGTTTACTGTGTGGTTTTATCTTCAGGTACAGA…	SV (deletion)	473	FKTN, 473-BP DEL, NT5370	P	1		1	2008	P	no_assertion_criteria_provided	1	Include	NM_006731	NM_006731.2:c.*5374_*5846del	FKTN	3_prime_UTR_variant	-	-	VUS	None	Variation in FKTN is associated with cardiomyopathy (AR), muscular dystrophy-dystroglycanopathy types A, B, and C. [OMIM 607440] This variant is indexed in ClinVar as NM_001079802.2(FKTN):c.*5374_*5846del. It involves a deletion of 473 bp in the 3'UTR of FKTN. Variation in FKTN is associated with dilated cardiomyopathy, and types A-C of muscular dystrophy-dystroglycanopathy (AR). This variant has…	Impact on polyadenylation signal	Loss of polyadenylation signal
chr10:77977460:G:A	SNV	-	NM_007055.4(POLR3A):c.*18C>T	LP	1	3	4	2022	P	criteria_provided,_multiple_submitters,_no_conflicts	2	Include	NM_007055	NM_007055.3:c.*18C>T	POLR3A	3_prime_UTR_variant	3.54e-06	0	VUS	PM2, PM3	Variation in POLR3A is associated with hypomyelinating leukodystrophy (AR) and Wiedemann-Rautenstrauch syndrome (AR). [OMIM 614258] This variant is reported in a compound heterozygous (biallelic) state in at least 3 patients with Wiedemann-Rautenstrauch syndrome [PMID: 30414627, 30323018]. [PM3] No functional evidence identified. The variant is present at a sufficiently low frequency in gnomaD. […	-	-
chr10:84258712:A:AG	small indel (insertion)	1	NM_001012720.2(RGR):c.*74dup	P	1		1	2015	P	no_assertion_criteria_provided	2	6c	NM_002921	NM_002921.3:c.*74dup	RGR	3_prime_UTR_variant	-	-	-	-	The variant is coding on a transcript categorized as "minor" by APPRIS. The publications cited in ClinVar refer to the variant in a different transcript, in which it is coding and results in frameshift (NM_001012722.1c:836dupG; p.Ile280AsnfsTer78; PMID 28041643, 10581022). No evidence specific to the 3'UTR variant was identified.	-	-
chr10:100827626:C:A	SNV	-	NM_000278.5(PAX2):c.*7C>A	P	1		1	2020	P	criteria_provided,_single_submitter	0	6c	NM_000278	NM_000278.4:c.*7C>A	PAX2	3_prime_UTR_variant	-	-	-	-	The variant is in the 3'UTR of the APPRIS principal and MANE SELECT transcript (NM_000278.5). It has a synonnympus impact on NM_003989.5 and NM_003990.5 (minor transcripts, as defined by APPRIS). It is reported in a single individual with renal coloboma syndrome in ClinVar (P, Molecular Biology Laboratory, Fundacio Puigvert). The variant was not mentioned in the single cited study on ClinVar [PMI…	-	-
chr11:2159793:T:C	SNV	-	NM_000207.3(INS):c.*59A>G	P	1		1	2011	P	no_assertion_criteria_provided	1	Include	NM_000207	NM_000207.2:c.*59A>G	INS	3_prime_UTR_variant	3.96e-06	0	LP	PS3, PM2	The variant is reported in ClinVar based on literature only. No interpretation is provided. It is listed as a pathogenic variant in the GeneReviews entry for permanent neonatal diabetes mellitus [PMID 20301620]. It has been reported in the homozygous state in one patient with recessive permanent neonatal diabetes (PNDM) in the literature [PMID 20938745; PMID 20133622]. Allele-specific RT-PCR was …	mRNA stability	Proposed impact on mRNA stability
chr11:5225481:GT:G	small indel (deletion)	1	HBB, 3-UNT, A DEL, +4	P	1		1	1992	P	no_assertion_criteria_provided	2	Include	NM_000518	NM_000518.4:c.*116del	HBB	3_prime_UTR_variant	-	-	VUS	PM2	This variant (NM_000518.5(HBB):c.*116del) involves a deletion in the 3' RNA cleavage-polyadenylation signal in HBB (i.e., change from AATAAA to AATAA). It has been reported in a patient with beta-plus thalassemia [OMIM 141900]. The variant is absent from gnomAD. [PM2] No further evidence identified.	-	-
chr11:5225481:GTT:G	small indel (deletion)	2	NM_000518.5(HBB):c.*115_*116del	P	1		1	2019	P	no_assertion_criteria_provided	2	Include	NM_000518	NM_000518.4:c.*115_*116del	HBB	3_prime_UTR_variant	-	-	VUS	PM2	The variant has a single ClinVar entry (condition: beta-thalassemia), based on curation. It has been reported in the heterozygous state in nine unrelated British individuals who had elevated HbA2 levels (not increased to the extent seen in typical beta-thalassemia carriers) and red cell indices similar to those indicative of a severe type of beta-thalassemia. [PMID 26635043] This study refers to …	-	-
chr11:5225483:TTTTTA:T	small indel (deletion)	5	NM_000518.5(HBB):c.*110_*114del	P	2		2	2019	P	no_assertion_criteria_provided	2	Include	NM_000518	NM_000518.4:c.*110_*114del	HBB	3_prime_UTR_variant	-	-	LP	PS3, PM2	This variant has two ClinVar submissions, one based on literature (OMIM) and another based on curation (ITHANET community portal). It is absent from gnomAD. [PM2] It exists in the beta-globin polyadenylation signal. This 5-bp deletion (AATAAA to A) has been reported in the homozygous state in an Israeli patient with transfusion-dependent beta-thalassemia major. Analysis of RNA derived from periph…	Impact on polyadenylation signal	Deletion at polyadenylation signal
chr11:5225485:T:C	SNV	-	NM_000518.5(HBB):c.*113A>G	P/LP	2	1	3	2021	P	criteria_provided,_multiple_submitters,_no_conflicts	2	Include	NM_000518	NM_000518.4:c.*113A>G	HBB	3_prime_UTR_variant	-	-	LP	PS3, PM2	This variant has 4 ClinVar submissions, 2 of which are based on clinical testing (Counsyl; LabCorp). It involves a point mutations from A to G within the HBB polyadenylation signal (AATAAA to AATAAG). Analysis of peripheral blood samples from a patient carrying this variant revealed several extended transcripts, suggesting the variant affects mRNA cleavage. [PMID 1374896] [PS3] It has been report…	Impact on polyadenylation signal	Polyadenylation
chr11:5225486:T:C	SNV	-	NM_000518.5(HBB):c.*112A>G	P	1		1	2016	P	no_assertion_criteria_provided	2	Include	NM_000518	NM_000518.4:c.*112A>G	HBB	3_prime_UTR_variant	-	-	VUS	PM2	This variant has a single ClinVar submission, based on literature only (OMIM). It exists within the RNA cleavage-polyadenylation signal, involving a change from AATAAA to AATAGA. The variant has been identified in a Malaysian patient with beta-plus-thalassemia. [Jankovic, L., Efremov, G. D., Petkov, G., Kattamis, C., George, E., Yang, K.-G., Stoming, T. A., Huisman, T. H. J. Three novel mutations…	Impact on polyadenylation signal	Disruption of polyadenylation-cleavage signal
chr11:5225486:TTA:T	small indel (deletion)	2	NM_000518.5(HBB):c.*110_*111del	LP	1	1	2	2019	P	criteria_provided,_single_submitter	2	Include	NM_000518	NM_000518.4:c.*110_*111del	HBB	3_prime_UTR_variant	-	-	VUS	PM2	This variant has 2 ClinVar submissions, one based on clinical testing and another on curation. It exists within the polyadenylation signal of HBB (AATAAA), variants within which have been demonstrated to impair mRNA synthesis. It is absent from gnomAD. [PM2] It has been reported in the literature in an individual with beta-thalassemia and another with beta-thalassemia minor. [PMID 1301930; PMID 7…	-	-
chr11:5225487:T:C	SNV	-	NM_000518.5(HBB):c.*111A>G	P	4	1	5	2021	P	criteria_provided,_multiple_submitters,_no_conflicts	2	Include	NM_000518	NM_000518.4:c.*111A>G	HBB	3_prime_UTR_variant	-	-	VUS	PM2, PM3	This variant has several ClinVar submissions, including 3 based on clinical testing. The variant exists within the polyadenylation tail signal (AATAAA) of HBB, variants in which have been demonstrated to impair mRNA synthesis. It is absent from gnomAD [PM2] and has been reported in the literature in multiple individuals with hemoglobinopathies (both in the compound heterozygous and homozygous sta…	-	-
chr11:5225487:T:TC	small indel (insertion)	1	HBB, 3-UNT, G INS, +4	P	1		1	2016	P	no_assertion_criteria_provided	2	Include	NM_000518	NM_000518.4:c.*110_*111insG	HBB	3_prime_UTR_variant	-	-	VUS	PM2	This variant (NM_000518.5(HBB):c.*110_*111insG) involves a change from AATAA to AATGAA in the HBB cleavage-polyadenylation signal. It has been identified in a Mediterranean patient with beta-plus thalassemia. [OMIM 141900] It is absent from gnomAD. [PM2] No further evidence identified.	-	-
chr11:5225488:A:G	SNV	-	NM_000518.5(HBB):c.*110T>C	P	8		8	2021	P	criteria_provided,_multiple_submitters,_no_conflicts	2	Include	NM_000518	NM_000518.4:c.*110T>C	HBB	3_prime_UTR_variant	6.37e-05	0	P	PS3, PM3, PM2, PP1, PP3	This variant has several ClinVar submissions, including 6 based on clinical testing. It resides within the poly-A signal of HBB and results in reduced mRNA expression. Functional evidence supports a loss of the canonical polyadenylation site, leading to the production of an elongated HBB transcript. It results in the activation of a cryptic splice site in the 3'UTR [PMID 4018033] [PS3] This varia…	Impact on polyadenylation signal	Disruption of polyadenylation signal
chr11:5225488:A:T	SNV	-	NM_000518.5(HBB):c.*110T>A	P	1		1	2004	P	no_assertion_criteria_provided	2	Include	NM_000518	NM_000518.4:c.*110T>A	HBB	3_prime_UTR_variant	-	-	LP	PS1, PM2, PM3	This variant has been reported in compound heterozygosity with a variant in exon 1 affecting codon 9 (+TA; results in a frameshift leading to a stop codon 10 codons downstream) in an individual with beta-thalassemia intermedia. [PM3] This variant is absent from gnomAD. [PM2] A different pathogenic variant exists at the same location (c.*110T>C). [PS1]	Impact on polyadenylation signal	Disruption of polyadenylation signal
chr11:5225490:T:C	SNV	-	NM_000518.5(HBB):c.*108A>G	P	1		1	2019	P	no_assertion_criteria_provided	2	Include	NM_000518	NM_000518.4:c.*108A>G	HBB	3_prime_UTR_variant	-	-	VUS	PM2, PM3, PP1	This variant involves an A>G change within the polyadenylation signal of HBB. It has a single ClinVar submission, where it is classified as pathogenic based on literature only. It has been reported in combination with IVS-I-110 G>A (c.93-21G>A) in 3 siblings with a mild form of beta-thalassemia. The mother was a carrier for the c.*108A>G variant and their father was a carrier for the other allele…	Impact on polyadenylation signal	Disruption of polyadenylation signal
chr11:5225492:GGCAGAATCCAGAT:G	small indel (deletion)	13	NM_000518.5(HBB):c.*93_*105del	P	1		1	2019	P	no_assertion_criteria_provided	2	Include	NM_000518	NM_000518.4:c.*93_*105del	HBB	3_prime_UTR_variant	-	-	LP	PS3, PM2, PM3	This variant is also reported in the literature as HBB c.*91_*103delGCATCTGGATTCT. The correct HGVS nomenclature is (HBB):c.*93_*105del. It involves a 13 bp deletion within the polyadenylation signal of the 3'UTR of HBB. The variant starts 17 nucleotides 5' of the poly-A signal and terminates 4 nucleotides prior to the signal. It is absent from gnomAD. [PM2] It has been reported in the compound h…	Impact on polyadenylation signal	Disruption of polyadenylation signal
chr11:5225566:T:G	SNV	-	NM_000518.5(HBB):c.*32A>C	P	1		1	2019	P	no_assertion_criteria_provided	2	Include	NM_000518	NM_000518.4:c.*32A>C	HBB	3_prime_UTR_variant	-	-	LP	PS3, PM2, PM3	This variant has a single ClinVar submission, based on curation only. It is absent from gnomAD. It involves a substitution 32 nucleotides downstream from the stop codon (i.e., within the 3'UTR), where it resides in the first of four AU motifs within the 3'UTR. [PM2] It was identified in the compound heterozygous state in 1 of 117 patients with the thalassemia intermedia phenotype. The proband's f…	Altered miRNA binding	Presence of the variant leads to binding of hsa-miR-451a by preventing binding of hsa-miR-3914
chr11:5225592:G:C	SNV	-	NM_000518.5(HBB):c.*6C>G	P	2		2	2022	P	criteria_provided,_single_submitter	2	Include	NM_000518	NM_000518.4:c.*6C>G	HBB	3_prime_UTR_variant	3.54e-06	0	P	PS3, PS4, PM2, PM3, PP1	This variant has been reported in the literature in multiple individuals with beta-thalassemia intermedia. [PMID 10606872; 1777603; 25155404] It is present at a sufficiently low frequency in gnomAD. [PM2] It has been reported in several individuals with HBB, including in 12 unrelated families. [PS4] All patients carried a severe HBB variant in trans, supporting the role of this mutation as a sile…	-	-
chr11:64803922:C:T	SNV	-	NM_001370259.2(MEN1):c.*412G>A	LP		1	1	2017	LP	criteria_provided,_single_submitter	2	Include	NM_130799	NM_130799.2:c.*412G>A	MEN1	3_prime_UTR_variant	3.19e-05	0	VUS	None	Reported in a patient with somatotroph adenoma. Classified pathogenic based on PMID 30630164 which identified this variant (rs972128957:C>T) in the heterozygous state in a patient with familial isolated pituitary adenomas (FIPA). No functional analysis was performed. No other case reports were identified.	-	-
chr12:25209894:G:C	SNV	-	NM_033360.4(KRAS):c.*22C>G	P	3		3	2021	P	criteria_provided,_multiple_submitters,_no_conflicts	0	6a	NM_033360	NM_033360.3:c.*22C>G	KRAS	3_prime_UTR_variant	-	-	-	-	The variant is 3'UTR on both transcripts defined as principal by APPRIS, but missense on the MANE SELECT transcript. Submissions (and supporting literature; including functional evidence) refer to the missense variant.	-	-
chr12:25209905:C:T	SNV	-	NM_033360.4(KRAS):c.*11G>A	P	1		1	2018	P	criteria_provided,_single_submitter	0	6a	NM_033360	NM_033360.3:c.*11G>A	KRAS	3_prime_UTR_variant	-	-	-	-	The variant is 3'UTR on both transcripts defined as principal by APPRIS, but missense on the MANE SELECT transcript. The ClinVar submission refers to the missense variant.	-	-
chr12:25209907:A:C	SNV	-	NM_033360.4(KRAS):c.*9T>G	P	1		1	2006	P	no_assertion_criteria_provided	0	6a	NM_033360	NM_033360.3:c.*9T>G	KRAS	3_prime_UTR_variant	-	-	-	-	The variant is 3'UTR on both transcripts defined as principal by APPRIS, but missense on the MANE SELECT transcript. The ClinVar submission refers to the missense variant. The missense variant has been reported in a single individual with Noonan syndrome [PMID 16773572]. This paper describes the impact of this variant on the structure of the KRASB isoform, perturbing the conformation of the guani…	-	-
chr13:83878728:C:T	SNV	-	NM_001281503.2(SLITRK1):c.*689G>A	P	2		2	2010	P	no_assertion_criteria_provided	2	Include	NM_001281503	NM_001281503.1:c.*689G>A	SLITRK1	3_prime_UTR_variant	3.19e-05	0	P	PS3, PS4	This variant was identified in two unrelated individuals with Tourette's syndrome [PMID 16224024], and maps to a highly conserved nucleotide within the predicted miRNA binding site for miR-189. The variant replaces a G:U wobble base pair with an A:U Watson-Crick pairing at position 9 of the miRNA binding domain [PMID 16224024]. An in vitro luciferase reporter assay demonstrated that the variant r…	Altered miRNA binding	Disrupts microRNA (hsa-miR-189) binding site
chr13:110150328:G:T	SNV	-	NM_001845.6(COL4A1):c.*35C>A	P	1		1	2019	P	no_assertion_criteria_provided	2	Include	NM_001845	NM_001845.5:c.*35C>A	COL4A1	3_prime_UTR_variant	-	-	LP	PS3, PM2, PM5, PP1	Variation in COL4A is associated with angiopathy, hereditary with nephropathy, aneurysms, and muscle cramps; brain small disease; microangiopathy and leukoencephalopathy, pontine, AD (PADMAL). [OMIM 120130] This variant was reported in two unrelated individuals with early-onset ischaemic cerebral small vessel disease [PADMAL; PMID 27666438]. For the family of one of the probands with the variant,…	Altered miRNA binding	Disruption of miR-29 binding site
chr13:110150331:C:A	SNV	-	NM_001845.6(COL4A1):c.*32G>T	P	1		1	2019	P	no_assertion_criteria_provided	2	Include	NM_001845	NM_001845.5:c.*32G>T	COL4A1	3_prime_UTR_variant	-	-	P	PS3, PS1, PM2	Variation in COL4A is associated with angiopathy, hereditary with nephropathy, aneurysms, and muscle cramps; brain small disease; microangiopathy and leukoencephalopathy, pontine, AD (PADMAL). [OMIM 120130] This variant was reported in three unrelated individuals with early-onset ischaemic cerebral small vessel disease [PADMAL; PMID 27666438]. RT-qPCR demonstrated significantly upregulated mRNA i…	Altered miRNA binding	Disruption of miR-29 binding site
chr13:110150331:C:T	SNV	-	NM_001845.6(COL4A1):c.*32G>A	P	1		1	2019	P	no_assertion_criteria_provided	2	Include	NM_001845	NM_001845.5:c.*32G>A	COL4A1	3_prime_UTR_variant	-	-	P	PS3, PS1, PM2	Variation in COL4A is associated with angiopathy, hereditary with nephropathy, aneurysms, and muscle cramps; brain small disease; microangiopathy and leukoencephalopathy, pontine, AD (PADMAL). [OMIM 120130] This variant was reported in an individual with PADMAL, and found to segregate in all 3 affected family members [PMID 31366314]. [PP1] It should be noted that one unaffected descendent also ca…	Altered miRNA binding	Disruption of miR-29 binding site
chr13:110150332:C:A	SNV	-	NM_001845.6(COL4A1):c.*31G>T	P	1		1	2019	P	no_assertion_criteria_provided	2	Include	NM_001845	NM_001845.5:c.*31G>T	COL4A1	3_prime_UTR_variant	-	-	LP	PS3, PM2, PM5	Variation in COL4A is associated with angiopathy, hereditary with nephropathy, aneurysms, and muscle cramps; brain small disease; microangiopathy and leukoencephalopathy, pontine, AD (PADMAL). [OMIM 120130] This variant was reported in one individual with early-onset ischaemic cerebral small vessel disease [PADMAL; PMID 27666438]. The variant is located in the miR-29 binding site. RT-qPCR demonst…	Altered miRNA binding	Disruption of miR-29 binding site
chr15:25339053:A:ATCCC	small indel (insertion)	4	NM_130839.5(UBE3A):c.*80_*83dup	P	1		1	2004	P	no_assertion_criteria_provided	2	Include	NM_130839	NM_130839.3:c.*80_*83dup	UBE3A	3_prime_UTR_variant	-	-	VUS	PM2, PP1	UBE3A loss of function is associated with Angelman syndrome (AD). [PMID 33607653; PMID 20301323]. The variant (referred to as a 4-bp duplication in exon 10 in the literature) has been reported in two first cousins presenting with discordant phenotypes. In both cases, the variant was maternally inherited. One proband had typical features of Angelman Syndrome, while the other had a more severe pres…	-	-
chr15:76216528:AAAAG:A	small indel (deletion)	4	NM_000126.4(ETFA):c.*27_*30del	P	1		1	2021	P	no_assertion_criteria_provided	2	Include	NM_000126	NM_000126.3:c.*27_*30del	ETFA	3_prime_UTR_variant	-	-	VUS	PM2	Variation in ETFA is association with glutaric acidemia IIA (AR) [OMIM 608053]. Biallelic pathogenic variants in ETFA also account for ~5% of cases of multiple acyl-CoA dehydrogenase deficiency (MADD; the remaining cases are caused by variants in ETFB or ETFDH). This variant has a single ClinVar Submission (condition: multiple acyl-CoA dehydrogenase deficiency; method: research). It is absent fro…	-	-
chr16:173691:TAA:T	small indel (deletion)	2	NM_000517.6(HBA2):c.*93_*94del	P/LP	3	1	4	2021	P	criteria_provided,_multiple_submitters,_no_conflicts	2	Include	NM_000517	NM_000517.4:c.*93_*94del	HBA2	3_prime_UTR_variant	-	-	VUS	PS4_moderate, PM2, PP1	HBA2 is associated with erythrocytosis 7 (AD), Heinz body anemia (AD), Hemoglobin H disease (deletional and nondeletional) and alpha thalassemia [OMIM 141850]. Other pathogenic variants in the HBA2 polyadenylation signal have been reported in the homozygous state in Hb H disease. The variant is absent from gnomAD. [PM2] It causes a deletion of two nucleotides from a conserved polyadenylation sign…	Impact on polyadenylation signal	Disruption of polyadenylation signal
chr16:173692:A:G	SNV	-	NM_000517.6(HBA2):c.*92A>G	P	5		5	2021	P	criteria_provided,_multiple_submitters,_no_conflicts	2	Include	NM_000517	NM_000517.4:c.*92A>G	HBA2	3_prime_UTR_variant	3.25e-05	0	LP	PS4, PM2, PM3, PP1	Variation in HBA2 is associated with erythrocytosis 7 (AD), Heinz body anemia (AD), hemoglobin H disease, and thalassemia. This variant results in an A-to-G change at nucleotide 4 of the polyadenylation signal of HBA2 (i.e., AATAAA to AATGAA). It is also referred to in the literature as "Poly A2". It has several ClinVar submissions, including 3 based on clinical testing. It has been reported in s…	Impact on polyadenylation signal	Disruption of polyadenylation signal
chr16:173694:A:G	SNV	-	NM_000517.6(HBA2):c.*94A>G	P	6		6	2022	P	criteria_provided,_multiple_submitters,_no_conflicts	2	Include	NM_000517	NM_000517.4:c.*94A>G	HBA2	3_prime_UTR_variant	-	-	P	PS3, PM2, PM3, PP1	This variant involves a point mutation within the AAUAAA sequence in the conserved polyadenylation signal of HBA2 (AAUAAA > AAUAAG). It is listed as a notable pathogenic variant causing alpha-thalassemia by GeneReviews. It is also referred to as alphaT-Saudi. [PMID 20301608] It has been reported in the homozygous state in multiple individuals with hemoglobin H disease, whereas heterozygous relati…	Impact on polyadenylation signal	Disruption of polyadenylation signal
chr16:682729:T:C	SNV	-	NM_005861.4(STUB1):c.*240T>C	LP		1	1	2018	LP	criteria_provided,_single_submitter	2	Include	NM_005861	NM_005861.3:c.*240T>C	STUB1	3_prime_UTR_variant	-	-	VUS	PM2, PP1	The variant is reported in ClinVar by a clinical lab to segregate with SCA16 in 3 affected family members. [PP1] The proband reportedly had significantly low levels of STUB1. The variant is absent from gnomAD. [PM2]	-	-
chr17:4901543:C:G	SNV	-	NM_001145536.2(C17orf107):c.*1010C>G	LP		1	1	2021	LP	criteria_provided,_single_submitter	0	5	-	-	-	-	-	-	-	-	There is a single ClinVar submission for this variant, based on clinical testing in congenital myasthenic synndrome 4A. The variant has an missense impact CHRNE, encoded in an overlapping region on the opposite strand to c17orf107 (in which the variant has a 3'UTR impact). Since variationin CHRNE has been associated with the phenotype reported in the single ClinVar submission, it is likely that a…	-	-
chr17:4902680:CCCGCACTGGCCGGCTTCCTGGGTCATAGTTGTTGAAGAGATGGTGATAAAGACGCAGTTCCTCGTTCTTCCCCACACCCCTGCCTGCGATGGGGTCAAGAAGGAAGGGTCATTGGCAATGAAGAGGCTGGAGCACCTCTCTCCCCTCTGCCTCCCCTGGGTCCTCACAGGCCTCTGAGGCTGTGTACTATCAGTATCTGTCTCCTAAACCAATTATGCTGTGCCTGGGAACGAAATACTGTGTCTAAGTCTCCATCTTGGTCTCTGTCTTTGTCTTCCCAGTCCCTTCATGTCAGTATCTGTGTGTGTCCAATTGCCCCTCTAGCCCCTGTCCGTACCGAGAAGCCCCAAGAGGAGCAGGACCCCAAGCGGAGCCCTTGCCATC…	deletion-insertion	1280	NC_000017.11:g.4902680_4903969del1290insTCTGGATGCG	P	1		1	2016	P	no_assertion_criteria_provided	0	5	-	-	-	-	-	-	-	-	This variant has a single ClinVar submission, based on literature only (congenital myasthenic syndrome). It overlaps both the 5' end of CHRNE (APPRIS principal and MANE SELECT: NM_000080.4) and the 3' end of C17orf107 (NM_001145536.2; APPRIS Principal). Congenital myasthenic syndrome is associated with variation in CHRNE [OMIM 100725], suggesting that this variant's impact is mediated through its…	-	-
chr17:8173376:CCCAGTCAGAACTTCATAGCTATGTTTGTGGATATCTGCTAATCAGCATAACACAAATGTAAGTGATCGTCAGAAAGAATCAGACAGGAGCAATCAGGGTGTTGCAAGTCCTGATTACGCAGAGACGTTAATCACGTTTCATGCATCTCCAATCATCATGTTCTAATCTGCCCTCCGGAGGAGGAACAGGTAAGGATTATCCCACCTGACGATACAGACAAACAGCCGACATTCTGCACTCAGTGAAAAAGATTCCGTTACAAGCTAGGGTGAGTTCATAACG:C	SV (deletion)	282	NM_183065.4(TMEM107):c.*545_*826del	P	1		1	2020	P	no_assertion_criteria_provided	2	5	-	-	-	-	-	-	-	-	This variant has a single ClinVar submission from clinical testing in leukoencephalopathy, brain calcifications and cysts (Laboratory of Neurogenetics and Neuroinflammation, Institut Imagine). Based on Table 2 in PMID 33029936, it likely corresponds to n.-70_a76del in SNORD118, which was identified in a family with leukoencephalopathy with calcifications and cysts. Based on this information, any …	-	-
chr17:8173443:C:T	SNV	-	NM_183065.4(TMEM107):c.*760G>A	LP		1	1	2022	LP	criteria_provided,_single_submitter	2	5	-	-	-	-	0.000114	0	-	-	This variant has a single ClinVar submission from clinical testing (CeGaT Center for Human Genetics Tuebingen), although no phenotype is specified. No literature specific to this variant was identified, however a different nucleotide change affecting the same base has been reported in affected members of several families with leukoencephalopathy with calcifications and cysts (g.8076761C>A (GRCh37…	-	-
chr17:8173444:G:A	SNV	-	NM_183065.4(TMEM107):c.*759C>T	LP	2	1	3	2020	P	criteria_provided,_single_submitter	2	5	-	-	-	-	0.00192	2	-	-	The variant exists in a different gene (SNORD118) overlapping the 3'UTR of TMEM107. The variant on the SNORD118 transcript was determined to be NR_033294.1(SNORD118) n.*9C>T, based on the rsID in ClinVar and Table 2 in PMID 33029936. OMIM (SNORD118): Leukoencephalopathy, brain calcifications, and cysts The variant was identified in a compound heterozygous state in 12 individuals in an analysis of…	-	-
chr17:8173448:G:C	SNV	-	NM_183065.4(TMEM107):c.*755C>G	P	1		1	2020	P	no_assertion_criteria_provided	2	5	-	-	-	-	0.000606	0	-	-	All coding transcripts 3'UTR. Reported in an individual with Leukoencephalopathy, brain calcifications, and cysts by a clinical lab in ClinVar (P). This phenotype corresponds with that associated with SNORD118. Based on the paper cited in ClinVar and the nomenclature associated with rs750008470 in PMID 33029936, it corresponds to NR_033294.1 n.*5G>T, which has been identified in a compound hetero…	-	-
chr17:8173458:G:C	SNV	-	NM_183065.4(TMEM107):c.*745C>G	LP	1	1	2	2020	P	criteria_provided,_single_submitter	2	5	-	-	-	-	1.52e-05	0	-	-	All coding transcripts are 3'UTR in ClinVar. This variant is reported in 2 individuals with leukoencephalopathy, brain calcifications, and cysts in ClinVar (LP, NIH; P, Institut Imagine). This phenotype aligns with that associated with SNORD118 (a gene overlapping the 3'UTR of TMEM107). Based on the rsID and PMID 33029936 (and HGCS table inn ClinVar), alternative nomenclature relative to SNORD118…	-	-
chr17:8173458:G:T	SNV	-	NM_183065.4(TMEM107):c.*745C>A	P	1		1	2020	P	no_assertion_criteria_provided	2	5	-	-	-	-	-	-	-	-	All coding transcripts are 3'UTR. The variant is reported in an individual with leukoencephalopathy, brain calcifications, and cysts by a clinical lab in ClinVar (P). This phenotype corresponds with that associated with SNORD118 (alternative variant nomenclature: NR_033294.2:n.131C>A - from HGVS table in ClinVar). The SNORD118 was identified in a compound heterozygous state in an individual with …	-	-
chr17:8173459:A:G	SNV	-	NM_183065.4(TMEM107):c.*744T>C	P	1		1	2020	P	no_assertion_criteria_provided	2	5	-	-	-	-	7.6e-06	0	-	-	All coding transcripts 3'UTR. Reported in an individual with Leukoencephalopathy, brain calcifications, and cysts by a clinical lab in ClinVar (P). This phenotype corresponds with that associated with SNORD118. This phenotype corresponds with that associated with SNORD118 (alternative variant nomenclature: NR_033294.2:n.130T>C - from HGVS table in ClinVar). It has also been identified in a compou…	-	-
chr17:8173462:G:C	SNV	-	NM_183065.4(TMEM107):c.*741C>G	P	1		1	2020	P	no_assertion_criteria_provided	2	5	-	-	-	-	3.8e-05	0	-	-	All coding transcripts 3'UTR. Reported in an individual with Leukoencephalopathy, brain calcifications, and cysts by a clinical lab in ClinVar (P). This phenotype corresponds with that associated with SNORD118. This phenotype corresponds with that associated with SNORD118 (alternative variant nomenclature: NR_033294.2:n.127C>G - from HGVS table in ClinVar). It has also been identified in a compou…	-	-
chr17:8173463:G:A	SNV	-	NM_183065.4(TMEM107):c.*740C>T	P	1		1	2020	P	no_assertion_criteria_provided	2	5	-	-	-	-	0.000118	0	-	-	All coding transcripts 3'UTR. Reported in an individual with Leukoencephalopathy, brain calcifications, and cysts by a clinical lab in ClinVar (P). This phenotype corresponds with that associated with SNORD118. This phenotype corresponds with that associated with SNORD118 (alternative variant nomenclature: NR_033294.2:n.126C>T - from HGVS table in ClinVar). It has also been identified in a compou…	-	-
chr17:8173485:C:T	SNV	-	NM_183065.4(TMEM107):c.*718G>A	P	1		1	2020	P	no_assertion_criteria_provided	2	5	-	-	-	-	0.000418	0	-	-	All coding transcripts 3'UTR. Reported in an individual with Leukoencephalopathy, brain calcifications, and cysts by a clinical lab in ClinVar (P). This phenotype corresponds with that associated with SNORD118. This phenotype corresponds with that associated with SNORD118 (alternative variant nomenclature: NR_033294.2:n.104G>A- from HGVS table in ClinVar). It has also been identified in a compoun…	-	-
chr17:8173486:C:T	SNV	-	NM_183065.4(TMEM107):c.*717G>A	P	1		1	2020	P	no_assertion_criteria_provided	2	5	-	-	-	-	1.52e-05	0	-	-	All coding transcripts 3'UTR. Reported in an individual with Leukoencephalopathy, brain calcifications, and cysts by a clinical lab in ClinVar (P). This phenotype corresponds with that associated with SNORD118. This phenotype corresponds with that associated with SNORD118 (alternative variant nomenclature: NR_033294.2:n.103G>A- from HGVS table in ClinVar). It has also been identified in a compoun…	-	-
chr17:8173489:A:C	SNV	-	NM_183065.4(TMEM107):c.*714T>G	P	1		1	2020	P	no_assertion_criteria_provided	2	5	-	-	-	-	-	-	-	-	All coding transcripts 3'UTR. Reported in an individual with Leukoencephalopathy, brain calcifications, and cysts by a clinical lab in ClinVar (P). This phenotype corresponds with that associated with SNORD118. This phenotype corresponds with that associated with SNORD118 (alternative variant nomenclature: NR_033294.2:n.100T>G- from HGVS table in ClinVar). It has also been identified in a compoun…	-	-
chr17:8173507:T:C	SNV	-	NM_183065.4(TMEM107):c.*696A>G	P	2		2	2020	P	no_assertion_criteria_provided	2	5	-	-	-	-	6.83e-05	0	-	-	All coding transcripts 3'UTR. Reported in an individual with Leukoencephalopathy, brain calcifications, and cysts by a clinical lab in ClinVar (P). This phenotype corresponds with that associated with SNORD118. This phenotype corresponds with that associated with SNORD118 (alternative variant nomenclature: NR_033294.2:n.82A>G - from HGVS table in ClinVar). It has also been identified in a compoun…	-	-
chr17:8173508:C:G	SNV	-	NM_183065.4(TMEM107):c.*695G>C	P	1		1	2020	P	no_assertion_criteria_provided	2	5	-	-	-	-	-	-	-	-	All coding transcripts 3'UTR. Reported in an individual with Leukoencephalopathy, brain calcifications, and cysts by a clinical lab in ClinVar (P). This phenotype corresponds with that associated with SNORD118. This phenotype corresponds with that associated with SNORD118 (alternative variant nomenclature: NR_033294.2:n.81G>C - from HGVS table in ClinVar). It has also been identified in a compoun…	-	-
chr17:8173514:T:C	SNV	-	NM_183065.4(TMEM107):c.*689A>G	P	1		1	2020	P	no_assertion_criteria_provided	2	5	-	-	-	-	1.52e-05	0	-	-	All coding transcripts 3'UTR. Reported in an individual with Leukoencephalopathy, brain calcifications, and cysts by a clinical lab in ClinVar (P). This phenotype corresponds with that associated with SNORD118. This phenotype corresponds with that associated with SNORD118 (alternative variant nomenclature: NR_033294.2:n.75A>G - from HGVS table in ClinVar). It has also been identified in a compoun…	-	-
chr17:8173514:T:G	SNV	-	NM_183065.4(TMEM107):c.*689A>C	P	1		1	2020	P	no_assertion_criteria_provided	2	5	-	-	-	-	3.76e-06	0	-	-	All coding transcripts 3'UTR. Reported in an individual with Leukoencephalopathy, brain calcifications, and cysts by a clinical lab in ClinVar (P). This phenotype corresponds with that associated with SNORD118. This phenotype corresponds with that associated with SNORD118 (alternative variant nomenclature: NR_033294.2:n.75A>C - from HGVS table in ClinVar). It has also been identified in a compoun…	-	-
chr17:8173515:C:T	SNV	-	NM_183065.4(TMEM107):c.*688G>A	P	1		1	2020	P	no_assertion_criteria_provided	2	5	-	-	-	-	6.07e-05	0	-	-	All coding transcripts 3'UTR. Reported in an individual with Leukoencephalopathy, brain calcifications, and cysts by a clinical lab in ClinVar (P). This phenotype corresponds with that associated with SNORD118. This phenotype corresponds with that associated with SNORD118 (alternative variant nomenclature: NR_033294.2:n.74G>A - from HGVS table in ClinVar). It has also been identified in a compoun…	-	-
chr17:8173516:A:C	SNV	-	NM_183065.4(TMEM107):c.*687T>G	P	1		1	2020	P	no_assertion_criteria_provided	2	5	-	-	-	-	-	-	-	-	All coding transcripts 3'UTR. Reported in an individual with Leukoencephalopathy, brain calcifications, and cysts by a clinical lab in ClinVar (P). This phenotype corresponds with that associated with SNORD118. This phenotype corresponds with that associated with SNORD118 (alternative variant nomenclature: NR_033294.2:n.73T>G - from HGVS table in ClinVar). It has also been identified in a compoun…	-	-
chr17:8173517:T:C	SNV	-	NM_183065.4(TMEM107):c.*686A>G	P/LP	2	1	3	2022	LP	criteria_provided,_multiple_submitters,_no_conflicts	2	5	-	-	-	-	6.07e-05	0	-	-	All coding transcripts 3'UTR. Reported in an individual with Leukoencephalopathy, brain calcifications, and cysts by a clinical lab in ClinVar (P). This phenotype corresponds with that associated with SNORD118. This phenotype corresponds with that associated with SNORD118 (alternative variant nomenclature: NR_033294.2:n.72A>G - from HGVS table in ClinVar). It has also been identified in a compoun…	-	-
chr17:8173528:T:TA	small indel (insertion)	1	NM_183065.4(TMEM107):c.*674_*675insT	P	1		1	2020	P	no_assertion_criteria_provided	2	5	-	-	-	-	7.59e-06	0	-	-	All coding transcripts 3'UTR. Reported in an individual with Leukoencephalopathy, brain calcifications, and cysts by a clinical lab in ClinVar (P). This phenotype corresponds with that associated with SNORD118. This phenotype corresponds with that associated with SNORD118 (alternative variant nomenclature: NR_033294.2:n.60_61insT - from HGVS table in ClinVar). It has been identified in a compound…	-	-
chr17:8173529:C:G	SNV	-	NM_183065.4(TMEM107):c.*674G>C	P	1		1	2020	P	no_assertion_criteria_provided	2	5	-	-	-	-	-	-	-	-	All coding transcripts 3'UTR. Reported in an individual with Leukoencephalopathy, brain calcifications, and cysts by a clinical lab in ClinVar (P). This phenotype corresponds with that associated with SNORD118. This phenotype corresponds with that associated with SNORD118 (alternative variant nomenclature: NR_033294.2:n.60G>C - from HGVS table in ClinVar). It has been identified in a compound het…	-	-
chr17:8173530:A:AT	small indel (insertion)	1	NM_183065.4(TMEM107):c.*672dup	P	1		1	2020	P	no_assertion_criteria_provided	2	5	-	-	-	-	-	-	-	-	All coding transcripts 3'UTR. Reported in an individual with Leukoencephalopathy, brain calcifications, and cysts by a clinical lab in ClinVar (P). This phenotype corresponds with that associated with SNORD118. This phenotype corresponds with that associated with SNORD118 (alternative variant nomenclature: NR_033294.2:n.58dup - from HGVS table in ClinVar). It has been identified in a compound het…	-	-
chr17:8173530:A:C	SNV	-	NM_183065.4(TMEM107):c.*673T>G	P	1		1	2020	P	no_assertion_criteria_provided	2	5	-	-	-	-	-	-	-	-	All coding transcripts 3'UTR. Reported in an individual with Leukoencephalopathy, brain calcifications, and cysts by a clinical lab in ClinVar (P). This phenotype corresponds with that associated with SNORD118. This phenotype corresponds with that associated with SNORD118 (alternative variant nomenclature: NR_033294.2:n.59T>G - from HGVS table in ClinVar). It has been identified in a compound het…	-	-
chr17:8173531:T:C	SNV	-	NM_183065.4(TMEM107):c.*672A>G	P	2		2	2020	P	no_assertion_criteria_provided	2	5	-	-	-	-	2.28e-05	0	-	-	All coding transcripts 3'UTR. Reported in an individual with Leukoencephalopathy, brain calcifications, and cysts by a clinical lab in ClinVar (P). This phenotype corresponds with that associated with SNORD118. This phenotype corresponds with that associated with SNORD118 (alternative variant nomenclature: NR_033294.2:n.58A>G - from HGVS table in ClinVar). It has been identified in a compound het…	-	-
chr17:8173532:C:A	SNV	-	NM_183065.4(TMEM107):c.*671G>T	P	1		1	2020	P	no_assertion_criteria_provided	2	5	-	-	-	-	-	-	-	-	All coding transcripts 3'UTR. Reported in an individual with Leukoencephalopathy, brain calcifications, and cysts by a clinical lab in ClinVar (P). This phenotype corresponds with that associated with SNORD118. This phenotype corresponds with that associated with SNORD118 (alternative variant nomenclature: NR_033294.2:n.57G>T - from HGVS table in ClinVar). It has been identified in a compound het…	-	-
chr17:8173532:C:CA	small indel (insertion)	1	NM_183065.4(TMEM107):c.*670dup	P	1		1	2020	P	no_assertion_criteria_provided	2	5	-	-	-	-	7.59e-06	0	-	-	All coding transcripts 3'UTR. Reported in an individual with Leukoencephalopathy, brain calcifications, and cysts by a clinical lab in ClinVar (P). This phenotype corresponds with that associated with SNORD118. This phenotype corresponds with that associated with SNORD118 (alternative variant nomenclature: NR_033294.2:n.56dup - from HGVS table in ClinVar). It has been identified in a compound het…	-	-
chr17:8173532:C:T	SNV	-	NM_183065.4(TMEM107):c.*671G>A	P	2		2	2020	P	no_assertion_criteria_provided	2	5	-	-	-	-	2.66e-05	0	-	-	All coding transcripts 3'UTR. Reported in an individual with Leukoencephalopathy, brain calcifications, and cysts by a clinical lab in ClinVar (P). This phenotype corresponds with that associated with SNORD118. This phenotype corresponds with that associated with SNORD118 (alternative variant nomenclature: NR_033294.2:n.57G>A - from HGVS table in ClinVar). It has been identified in a compound het…	-	-
chr17:8173550:C:A	SNV	-	NM_183065.4(TMEM107):c.*653G>T	P	1		1	2020	P	no_assertion_criteria_provided	2	5	-	-	-	-	7.59e-06	0	-	-	All coding transcripts 3'UTR. Reported in an individual with Leukoencephalopathy, brain calcifications, and cysts by a clinical lab in ClinVar (P). This phenotype corresponds with that associated with SNORD118. This phenotype corresponds with that associated with SNORD118 (alternative variant nomenclature: NR_033294.2:n.39G>T- from HGVS table in ClinVar). It has been identified in a homozygous st…	-	-
chr17:8173550:C:G	SNV	-	NM_183065.4(TMEM107):c.*653G>C	P	1		1	2020	P	no_assertion_criteria_provided	2	5	-	-	-	-	0.000125	0	-	-	All coding transcripts 3'UTR. Reported in an individual with Leukoencephalopathy, brain calcifications, and cysts by a clinical lab in ClinVar (P). This phenotype corresponds with that associated with SNORD118. This phenotype corresponds with that associated with SNORD118 (alternative variant nomenclature: NR_033294.2:n.39G>C - from HGVS table in ClinVar). It has been identified in a compound het…	-	-
chr17:8173566:T:TAAGGATTATCCCACCTGACGATACAGACA	small indel (insertion)	29	NM_183065.4(TMEM107):c.*608_*636dup	P	1		1	2016	P	no_assertion_criteria_provided	2	5	-	-	-	-	-	-	-	-	The alternative name for this variant provided in ClinVar (-7-22dup) aligns with a variant reported in the cited paper [PMID 27571260]. An alternative name, relevant to SNORD118 was therefore determined to be NR_033294.2:n.-7-22dup). This variant is reported in one individual in a compound heterozygous state [PMID 27571260, 33029936; report on overlapping participants). No additional case reports…	-	-
chr17:8173581:C:G	SNV	-	NM_183065.4(TMEM107):c.*622G>C	LP	1	1	2	2020	P	criteria_provided,_single_submitter	2	5	-	-	-	-	1.52e-05	0	-	-	All coding transcripts 3'UTR. Reported in an individual with Leukoencephalopathy, brain calcifications, and cysts by a clinical lab in ClinVar (P). This phenotype corresponds with that associated with SNORD118. This phenotype corresponds with that associated with SNORD118 (alternative variant nomenclature: NR_033294.2:n.8G>C - from HGVS table in ClinVar). It has been identified in 3 individuals w…	-	-
chr17:8173586:G:T	SNV	-	NM_183065.4(TMEM107):c.*617C>A	P	1		1	2020	P	no_assertion_criteria_provided	2	5	-	-	-	-	3.81e-06	0	-	-	All coding transcripts 3'UTR. Reported in an individual with Leukoencephalopathy, brain calcifications, and cysts by a clinical lab in ClinVar (P). This phenotype corresponds with that associated with SNORD118 (alternative variant nomenclature: NR_033294.2:n.3C>A - from HGVS table in ClinVar). It has been identified in two individuals with cerebral microangiopathy leukoencephalopathy with calcifi…	-	-
chr17:8173587:A:G	SNV	-	NM_183065.4(TMEM107):c.*616T>C	P	1		1	2020	P	no_assertion_criteria_provided	2	5	-	-	-	-	1.91e-05	0	-	-	All coding transcripts 3'UTR. Reported in an individual with Leukoencephalopathy, brain calcifications, and cysts by a clinical lab in ClinVar (P). This phenotype corresponds with that associated with SNORD118 (alternative variant nomenclature: NR_033294.2:n.2T>C - from HGVS table in ClinVar). It has been identified in one individual with cerebral microangiopathy leukoencephalopathy with calcific…	-	-
chr17:8173594:C:T	SNV	-	NM_183065.4(TMEM107):c.*609G>A	LP		1	1	2020	LP	criteria_provided,_single_submitter	2	5	-	-	-	-	0.000854	0	-	-	All coding transcripts are 3'UTR in ClinVar. This variant is reported in a patient with leukoencephalopathy, brain calcifications, and cysts in ClinVar. This phenotype aligns with that associated with SNORD118 (a gene overlapping the 3'UTR of TMEM107). Alternative nomenclature (based on rsID provided in ClinVar and information in Table 2 PMID 33029936) is: NR_033294.1(SNORD118) n.-6G>A. The varia…	-	-
chr17:8173636:CAAGCTA:C	small indel (deletion)	6	NM_183065.4(TMEM107):c.*561_*566del	P	1		1	2016	P	no_assertion_criteria_provided	2	5	-	-	-	-	-	-	-	-	All coding transcripts 3'UTR. Reported in an individual with Leukoencephalopathy, brain calcifications, and cysts by a clinical lab in ClinVar (P). This phenotype corresponds with that associated with SNORD118 (alternative variant nomenclature: NR_033294.2:n.-54_-49del - rsID in ClinVar matched to PMID 33029936 Table 2). It has been identified in 3 individuals (2 related) with cerebral microangio…	-	-
chr17:28400606:TTA:AT	deletion-insertion	1	NM_015077.4(SARM1):c.*4320_*4322delinsAT	LP		1	1	2018	LP	criteria_provided,_single_submitter	0	5	-	-	-	-	-	-	-	-	This variant is now indexed in ClinVar as NM_080669.6(SLC46A1):c.1322+2_1322+4delinsAT, a splice donor variant in the SLC46A1 gene (encoded on strand opposite to SARM1). It has a single submission in ClinVar based on clinical testing, although the phenotype is not specified. No literature was identified to determine in which gene this variant would exert its pathogenic effect. There are no diseas…	-	-
chr17:42573019:TTCC:T	small indel (deletion)	3	NM_198204.2(MLX):c.*1418CCT[1]	P	1		1	2011	P	no_assertion_criteria_provided	0	5	-	-	-	-	-	-	-	-	There are 2 main transcripts: one on which the variant is 3'UTR (MLX gene) and one on which it is coding (PSMC3IP gene). The evidence provided in ClinVar is specific to the variant's effect on PSMC3IP. The splice acceptor variant, affecting PSM3CIP, has been identified in an individual with XX ovarian dysgenesis [PMID 21963259]. This 3 bp deletion is predicted to result in deletion of one of two …	-	-
chr17:43045571:GGACA:G	small indel (deletion)	4	NM_007294.4(BRCA1):c.*103_*106del	P	1		1	2011	P	no_assertion_criteria_provided	2	Include	NM_007294	NM_007294.3:c.*103_*106del	BRCA1	3_prime_UTR_variant	-	-	VUS	PM2	Variation in BRCA1 is associated with fanconi anemia, complementation group S; breast-ovarian cancer, familial, 1; pancreatic cancer, susceptibility to, 4. [OMIM 113705] This variant was reported in one individual with breast-ovarian cancer, familial 1 in ClinVar (P, SCRP), however no assertion criteria or evidence were provided. The variant is in the 3'UTR for all transcripts. No additional evid…	-	-
chr17:58982923:T:A	SNV	-	NM_014906.5(PPM1E):c.*1892T>A	LP		1	1	2019	LP	criteria_provided,_single_submitter	0	5	-	-	-	-	4.39e-06	0	-	-	The variant is 3'UTR on the main transcript (NM_014906.5). This variant is reported in one individual with Mulibrey nanism syndrome in ClinVar. This condition has been previously associated with TRIM37, a gene that is also present at this locus (the 3'UTR of PPM1E in the opposite strand overlaps TRIM37b [PMID 16310976]). This variant may therefore be relevant to the TRIM37 transcript (splice acce…	-	-
chr18:55227857:G:A	SNV	-	NM_001083962.2(TCF4):c.*178C>T	LP		1	1	2015	LP	criteria_provided,_single_submitter	2	Include	NM_003199	NM_003199.2:c.*178C>T	TCF4	3_prime_UTR_variant	-	-	VUS	PM2	This variant is reported in ClinVar by a clinical lab with, no clinical or functional evidence provided. No further evidence was identified on ancillary literature seach. The variant is absent from gnomAD. [PM2]	-	-
chr19:18868624:C:T	SNV	-	NM_021267.5(CERS1):c.*1361G>A	LP		1	1	2021	LP	criteria_provided,_single_submitter	0	Include	NM_021267	NM_021267.4:c.*1361G>A	CERS1	3_prime_UTR_variant	-	-	VUS	PM2	This variant has a single ClinVar entry based on clinical testing (progressive myoclonic epilepsy type 8). The variant is absent from gnomAD. [PM2] This variant also exerts a missense effect on the overlapping GDF1 gene. The single ClinVar submission relates to clinical testing in an individual with progressive myoclonic epilepsy type 8, a phenotype associated with variation in CERS1. It is there…	-	-
chr19:18868827:G:A	SNV	-	NM_021267.5(CERS1):c.*1158C>T	P	1		1	2021	P	criteria_provided,_single_submitter	0	Include	NM_021267	NM_021267.4:c.*1158C>T	CERS1	3_prime_UTR_variant	1.39e-05	0	VUS	None	This variant has a single submission based on clinical testing (progressive myoclonic epilepsy type 8). No evidence specific to this variant identified.	-	-
chr19:18868865:C:T	SNV	-	NM_021267.5(CERS1):c.*1120G>A	LP		1	1	2020	LP	criteria_provided,_single_submitter	0	5	-	-	-	-	-	-	-	-	Single ClinVar entry: clinical testing (congenital heart defects). This variant exerts a nonsense effect on the overlapping gene, GDF1. The GDF1 gene is associated with congenital heart defects, multiple types, 6 (AD) and right atrial isomerism (AR). The single ClinVar submission relates to clinical testing in an individual with congenital heart defects, multiple types, 6. It is therefore reasona…	-	-
chr19:18868973:A:AG	small indel (insertion)	1	NM_021267.5(CERS1):c.*1011dup	P	1		1	2021	P	criteria_provided,_single_submitter	0	Include	NM_021267	NM_021267.4:c.*1011dup	CERS1	3_prime_UTR_variant	3.77e-05	0	VUS	None	This variant has a single submission based on clinical testing (progressive myoclonic epilepsy type 8). No evidence specific to this variant identified.	-	-
chr19:18869090:C:T	SNV	-	NM_021267.5(CERS1):c.*895G>A	P	1		1	2021	P	criteria_provided,_single_submitter	0	Include	NM_021267	NM_021267.4:c.*895G>A	CERS1	3_prime_UTR_variant	-	-	VUS	PM2	This variant has a single ClinVar submission which is based on clinical testing (progressive myoclonic epilepsy type 8), although the evidence cited is in reference to GDF1 and cardiac malformations. The variant is absent from gnomAD. [PM2] This variant has a nonsense impact in one of two MANE SELECT transcripts (NM_001492.6), which encodes a different gene (GDF1). The single ClinVar submission (…	-	-
chr19:18870018:AC:A	small indel (deletion)	1	NM_021267.5(CERS1):c.*558del	P	1		1	2021	P	criteria_provided,_single_submitter	0	Include	NM_021267	NM_021267.4:c.*558del	CERS1	3_prime_UTR_variant	-	-	VUS	PM2	This variant has a single ClinVar submission which is based on clinical testing (progressive myoclonic epilepsy type 8). The variant is absent from gnomAD. [PM2] This variant also exerts a frameshift effect on the overlapping GDF1 gene. The single ClinVar submission relates to clinical testing in an individual with progressive myoclonic epilepsy type 8, a phenotype associated with variation in CE…	-	-
chr19:45770204:C:CCAGCAGCAGCAGCAGCAGCAGCAGCAGCAGCAG	tandem repeat expansion	33	NM_004409.5(DMPK):c.*224CTG[31]	P	1		1	2019	P	criteria_provided,_single_submitter	2	2	-	-	-	-	-	-	-	-	DMPK is associated with myotonic dystrophy 1 (AD). "Normal alleles" have 5-34 repeats, "premutation alleles" have 35-49 repeats (asymptomatic, but children are at increased risk of inheriting a larger repeat size and thus exhibiting DM1 phenotype), and full penetrance alleles have >50 repeats. Variants involving >50 repeats are therefore classified as pathogenic. [PMID 26754337]	-	-
chr19:45770204:C:CCAGCAGCAGCAGCAGCAGCAGCAGCAGCAGCAGCAGCAG	tandem repeat expansion	39	NM_004409.5(DMPK):c.*224CTG[33]	P	1		1	2019	P	criteria_provided,_single_submitter	2	2	-	-	-	-	-	-	-	-	DMPK is associated with myotonic dystrophy 1 (AD). "Normal alleles" have 5-34 repeats, "premutation alleles" have 35-49 repeats (asymptomatic, but children are at increased risk of inheriting a larger repeat size and thus exhibiting DM1 phenotype), and full penetrance alleles have >50 repeats. Variants involving >50 repeats are therefore classified as pathogenic. [PMID 26754337]	-	-
chr19:45770204:C:CCAGCAGCAGCAGCAGCAGCAGCAGCAGCAGCAGCAGCAGCAG	tandem repeat expansion	42	NM_004409.5(DMPK):c.*224CTG[34]	P	1		1	2019	P	criteria_provided,_single_submitter	2	2	-	-	-	-	-	-	-	-	DMPK is associated with myotonic dystrophy 1 (AD). "Normal alleles" have 5-34 repeats, "premutation alleles" have 35-49 repeats (asymptomatic, but children are at increased risk of inheriting a larger repeat size and thus exhibiting DM1 phenotype), and full penetrance alleles have >50 repeats. Variants involving >50 repeats are therefore classified as pathogenic. [PMID 26754337]	-	-
chr19:45770204:C:CCAGCAGCAGCAGCAGCAGCAGCAGCAGCAGCAGCAGCAGCAGCAG	tandem repeat expansion	45	NM_004409.5(DMPK):c.*224CTG[35]	P	1		1	2019	P	criteria_provided,_single_submitter	2	2	-	-	-	-	-	-	-	-	DMPK is associated with myotonic dystrophy 1 (AD). "Normal alleles" have 5-34 repeats, "premutation alleles" have 35-49 repeats (asymptomatic, but children are at increased risk of inheriting a larger repeat size and thus exhibiting DM1 phenotype), and full penetrance alleles have >50 repeats. Variants involving >50 repeats are therefore classified as pathogenic. [PMID 26754337]	-	-
chr19:45770204:C:CCAGCAGCAGCAGCAGCAGCAGCAGCAGCAGCAGCAGCAGCAGCAGCAG	tandem repeat expansion	48	NM_004409.5(DMPK):c.*224CTG[36]	P	1		1	2019	P	criteria_provided,_single_submitter	2	2	-	-	-	-	-	-	-	-	DMPK is associated with myotonic dystrophy 1 (AD). "Normal alleles" have 5-34 repeats, "premutation alleles" have 35-49 repeats (asymptomatic, but children are at increased risk of inheriting a larger repeat size and thus exhibiting DM1 phenotype), and full penetrance alleles have >50 repeats. Variants involving >50 repeats are therefore classified as pathogenic. [PMID 26754337]	-	-
chr19:45770204:C:CCAGCAGCAGCAGCAGCAGCAGCAGCAGCAGCAGCAGCAGCAGCAGCAGCAG	tandem repeat expansion	51	NM_004409.5(DMPK):c.*224CTG[37]	P	1		1	2019	P	criteria_provided,_single_submitter	2	2	-	-	-	-	-	-	-	-	DMPK is associated with myotonic dystrophy 1 (AD). "Normal alleles" have 5-34 repeats, "premutation alleles" have 35-49 repeats (asymptomatic, but children are at increased risk of inheriting a larger repeat size and thus exhibiting DM1 phenotype), and full penetrance alleles have >50 repeats. Variants involving >50 repeats are therefore classified as pathogenic. [PMID 26754337]	-	-
chr19:45770204:C:CCAGCAGCAGCAGCAGCAGCAGCAGCAGCAGCAGCAGCAGCAGCAGCAGCAGCAG	tandem repeat expansion	54	NM_004409.5(DMPK):c.*224CTG[38]	P	1		1	2019	P	criteria_provided,_single_submitter	2	2	-	-	-	-	-	-	-	-	DMPK is associated with myotonic dystrophy 1 (AD). "Normal alleles" have 5-34 repeats, "premutation alleles" have 35-49 repeats (asymptomatic, but children are at increased risk of inheriting a larger repeat size and thus exhibiting DM1 phenotype), and full penetrance alleles have >50 repeats. Variants involving >50 repeats are therefore classified as pathogenic. [PMID 26754337]	-	-
chr19:45770204:C:CCAGCAGCAGCAGCAGCAGCAGCAGCAGCAGCAGCAGCAGCAGCAGCAGCAGCAGCAG	tandem repeat expansion	57	NM_004409.5(DMPK):c.*224CTG[39]	P	1		1	2019	P	criteria_provided,_single_submitter	2	2	-	-	-	-	-	-	-	-	DMPK is associated with myotonic dystrophy 1 (AD). "Normal alleles" have 5-34 repeats, "premutation alleles" have 35-49 repeats (asymptomatic, but children are at increased risk of inheriting a larger repeat size and thus exhibiting DM1 phenotype), and full penetrance alleles have >50 repeats. Variants involving >50 repeats are therefore classified as pathogenic. [PMID 26754337]	-	-
chr19:45770204:C:CCAGCAGCAGCAGCAGCAGCAGCAGCAGCAGCAGCAGCAGCAGCAGCAGCAGCAGCAGCAG	tandem repeat expansion	60	NM_004409.5(DMPK):c.*224CTG[40]	P	1		1	2019	P	criteria_provided,_single_submitter	2	2	-	-	-	-	-	-	-	-	DMPK is associated with myotonic dystrophy 1 (AD). "Normal alleles" have 5-34 repeats, "premutation alleles" have 35-49 repeats (asymptomatic, but children are at increased risk of inheriting a larger repeat size and thus exhibiting DM1 phenotype), and full penetrance alleles have >50 repeats. Variants involving >50 repeats are therefore classified as pathogenic. [PMID 26754337]	-	-
chr19:45770204:C:CCAGCAGCAGCAGCAGCAGCAGCAGCAGCAGCAGCAGCAGCAGCAGCAGCAGCAGCAGCAGCAG	tandem repeat expansion	63	NM_004409.5(DMPK):c.*224CTG[41]	P	1		1	2019	P	criteria_provided,_single_submitter	2	2	-	-	-	-	-	-	-	-	DMPK is associated with myotonic dystrophy 1 (AD). "Normal alleles" have 5-34 repeats, "premutation alleles" have 35-49 repeats (asymptomatic, but children are at increased risk of inheriting a larger repeat size and thus exhibiting DM1 phenotype), and full penetrance alleles have >50 repeats. Variants involving >50 repeats are therefore classified as pathogenic. [PMID 26754337]	-	-
chr19:45770204:C:CCAGCAGCAGCAGCAGCAGCAGCAGCAGCAGCAGCAGCAGCAGCAGCAGCAGCAGCAGCAGCAGCAG	tandem repeat expansion	66	NM_004409.5(DMPK):c.*224CTG[42]	P	1		1	2019	P	criteria_provided,_single_submitter	2	2	-	-	-	-	-	-	-	-	DMPK is associated with myotonic dystrophy 1 (AD). "Normal alleles" have 5-34 repeats, "premutation alleles" have 35-49 repeats (asymptomatic, but children are at increased risk of inheriting a larger repeat size and thus exhibiting DM1 phenotype), and full penetrance alleles have >50 repeats. Variants involving >50 repeats are therefore classified as pathogenic. [PMID 26754337]	-	-
chr19:45770204:C:CCAGCAGCAGCAGCAGCAGCAGCAGCAGCAGCAGCAGCAGCAGCAGCAGCAGCAGCAGCAGCAGCAGCAG	tandem repeat expansion	69	NM_004409.5(DMPK):c.*224CTG[43]	P	1		1	2019	P	criteria_provided,_single_submitter	2	2	-	-	-	-	-	-	-	-	DMPK is associated with myotonic dystrophy 1 (AD). "Normal alleles" have 5-34 repeats, "premutation alleles" have 35-49 repeats (asymptomatic, but children are at increased risk of inheriting a larger repeat size and thus exhibiting DM1 phenotype), and full penetrance alleles have >50 repeats. Variants involving >50 repeats are therefore classified as pathogenic. [PMID 26754337]	-	-
chr19:45770204:C:CCAGCAGCAGCAGCAGCAGCAGCAGCAGCAGCAGCAGCAGCAGCAGCAGCAGCAGCAGCAGCAGCAGCAGCAG	tandem repeat expansion	72	NM_004409.5(DMPK):c.*224CTG[44]	P	1		1	2019	P	criteria_provided,_single_submitter	2	2	-	-	-	-	-	-	-	-	DMPK is associated with myotonic dystrophy 1 (AD). "Normal alleles" have 5-34 repeats, "premutation alleles" have 35-49 repeats (asymptomatic, but children are at increased risk of inheriting a larger repeat size and thus exhibiting DM1 phenotype), and full penetrance alleles have >50 repeats. Variants involving >50 repeats are therefore classified as pathogenic. [PMID 26754337]	-	-
chr19:45770204:C:CCAGCAGCAGCAGCAGCAGCAGCAGCAGCAGCAGCAGCAGCAGCAGCAGCAGCAGCAGCAGCAGCAGCAGCAGCAG	tandem repeat expansion	75	NM_004409.5(DMPK):c.*224CTG[45]	P	1		1	2019	P	criteria_provided,_single_submitter	2	2	-	-	-	-	-	-	-	-	DMPK is associated with myotonic dystrophy 1 (AD). "Normal alleles" have 5-34 repeats, "premutation alleles" have 35-49 repeats (asymptomatic, but children are at increased risk of inheriting a larger repeat size and thus exhibiting DM1 phenotype), and full penetrance alleles have >50 repeats. Variants involving >50 repeats are therefore classified as pathogenic. [PMID 26754337]	-	-
chr19:45770204:C:CCAGCAGCAGCAGCAGCAGCAGCAGCAGCAGCAGCAGCAGCAGCAGCAGCAGCAGCAGCAGCAGCAGCAGCAGCAGCAG	tandem repeat expansion	78	NM_004409.5(DMPK):c.*224CTG[46]	P	2		2	2019	P	criteria_provided,_single_submitter	2	2	-	-	-	-	-	-	-	-	DMPK is associated with myotonic dystrophy 1 (AD). "Normal alleles" have 5-34 repeats, "premutation alleles" have 35-49 repeats (asymptomatic, but children are at increased risk of inheriting a larger repeat size and thus exhibiting DM1 phenotype), and full penetrance alleles have >50 repeats. Variants involving >50 repeats are therefore classified as pathogenic. [PMID 26754337]	-	-
chr19:45770204:C:CCAGCAGCAGCAGCAGCAGCAGCAGCAGCAGCAGCAGCAGCAGCAGCAGCAGCAGCAGCAGCAGCAGCAGCAGCAGCAGCAG	tandem repeat expansion	81	NM_004409.5(DMPK):c.*224CTG[47]	P	1		1	2019	P	criteria_provided,_single_submitter	2	2	-	-	-	-	-	-	-	-	DMPK is associated with myotonic dystrophy 1 (AD). "Normal alleles" have 5-34 repeats, "premutation alleles" have 35-49 repeats (asymptomatic, but children are at increased risk of inheriting a larger repeat size and thus exhibiting DM1 phenotype), and full penetrance alleles have >50 repeats. Variants involving >50 repeats are therefore classified as pathogenic. [PMID 26754337]	-	-
chr19:45770204:C:CCAGCAGCAGCAGCAGCAGCAGCAGCAGCAGCAGCAGCAGCAGCAGCAGCAGCAGCAGCAGCAGCAGCAGCAGCAGCAGCAGCAGCAG	tandem repeat expansion	87	NM_004409.5(DMPK):c.*224CTG[49]	P	1		1	2019	P	criteria_provided,_single_submitter	2	2	-	-	-	-	-	-	-	-	DMPK is associated with myotonic dystrophy 1 (AD). "Normal alleles" have 5-34 repeats, "premutation alleles" have 35-49 repeats (asymptomatic, but children are at increased risk of inheriting a larger repeat size and thus exhibiting DM1 phenotype), and full penetrance alleles have >50 repeats. Variants involving >50 repeats are therefore classified as pathogenic. [PMID 26754337]	-	-
chr19:45770204:C:CCAGCAGCAGCAGCAGCAGCAGCAGCAGCAGCAGCAGCAGCAGCAGCAGCAGCAGCAGCAGCAGCAGCAGCAGCAGCAGCAGCAGCAGCAG	tandem repeat expansion	90	NM_004409.5(DMPK):c.*224CTG[50]	P	1		1	2015	P	no_assertion_criteria_provided	2	2	-	-	-	-	-	-	-	-	DMPK is associated with myotonic dystrophy 1 (AD). "Normal alleles" have 5-34 repeats, "premutation alleles" have 35-49 repeats (asymptomatic, but children are at increased risk of inheriting a larger repeat size and thus exhibiting DM1 phenotype), and full penetrance alleles have >50 repeats. Variants involving >50 repeats are therefore classified as pathogenic. [PMID 26754337]	-	-
chr19:45770204:C:CCAGCAGCAGCAGCAGCAGCAGCAGCAGCAGCAGCAGCAGCAGCAGCAGCAGCAGCAGCAGCAGCAGCAGCAGCAGCAGCAGCAGCAGCAGCAG	tandem repeat expansion	93	NM_004409.5(DMPK):c.*224CTG[51]	P	1		1	2019	P	criteria_provided,_single_submitter	2	2	-	-	-	-	-	-	-	-	DMPK is associated with myotonic dystrophy 1 (AD). "Normal alleles" have 5-34 repeats, "premutation alleles" have 35-49 repeats (asymptomatic, but children are at increased risk of inheriting a larger repeat size and thus exhibiting DM1 phenotype), and full penetrance alleles have >50 repeats. Variants involving >50 repeats are therefore classified as pathogenic. [PMID 26754337]	-	-
chr19:45770204:C:CCAGCAGCAGCAGCAGCAGCAGCAGCAGCAGCAGCAGCAGCAGCAGCAGCAGCAGCAGCAGCAGCAGCAGCAGCAGCAGCAGCAGCAGCAGCAGCAG	tandem repeat expansion	96	NM_004409.5(DMPK):c.*224CTG[52]	P	2		2	2019	P	criteria_provided,_single_submitter	2	2	-	-	-	-	-	-	-	-	DMPK is associated with myotonic dystrophy 1 (AD). "Normal alleles" have 5-34 repeats, "premutation alleles" have 35-49 repeats (asymptomatic, but children are at increased risk of inheriting a larger repeat size and thus exhibiting DM1 phenotype), and full penetrance alleles have >50 repeats. Variants involving >50 repeats are therefore classified as pathogenic. [PMID 26754337]	-	-
chr19:45770204:C:CCAGCAGCAGCAGCAGCAGCAGCAGCAGCAGCAGCAGCAGCAGCAGCAGCAGCAGCAGCAGCAGCAGCAGCAGCAGCAGCAGCAGCAGCAGCAGCAGCAG	tandem repeat expansion	99	NM_004409.5(DMPK):c.*224CTG[53]	P	2		2	2019	P	criteria_provided,_single_submitter	2	2	-	-	-	-	-	-	-	-	DMPK is associated with myotonic dystrophy 1 (AD). "Normal alleles" have 5-34 repeats, "premutation alleles" have 35-49 repeats (asymptomatic, but children are at increased risk of inheriting a larger repeat size and thus exhibiting DM1 phenotype), and full penetrance alleles have >50 repeats. Variants involving >50 repeats are therefore classified as pathogenic. [PMID 26754337]	-	-
chr19:45770204:C:CCAGCAGCAGCAGCAGCAGCAGCAGCAGCAGCAGCAGCAGCAGCAGCAGCAGCAGCAGCAGCAGCAGCAGCAGCAGCAGCAGCAGCAGCAGCAGCAGCAGCAG	tandem repeat expansion	102	NM_004409.5(DMPK):c.*224CTG[54]	P	2		2	2019	P	criteria_provided,_single_submitter	2	2	-	-	-	-	-	-	-	-	DMPK is associated with myotonic dystrophy 1 (AD). "Normal alleles" have 5-34 repeats, "premutation alleles" have 35-49 repeats (asymptomatic, but children are at increased risk of inheriting a larger repeat size and thus exhibiting DM1 phenotype), and full penetrance alleles have >50 repeats. Variants involving >50 repeats are therefore classified as pathogenic. [PMID 26754337]	-	-
chr19:45770204:C:CCAGCAGCAGCAGCAGCAGCAGCAGCAGCAGCAGCAGCAGCAGCAGCAGCAGCAGCAGCAGCAGCAGCAGCAGCAGCAGCAGCAGCAGCAGCAGCAGCAGCAGCAG	tandem repeat expansion	105	NM_004409.5(DMPK):c.*224CTG[55]	P	1		1	2019	P	criteria_provided,_single_submitter	2	2	-	-	-	-	-	-	-	-	DMPK is associated with myotonic dystrophy 1 (AD). "Normal alleles" have 5-34 repeats, "premutation alleles" have 35-49 repeats (asymptomatic, but children are at increased risk of inheriting a larger repeat size and thus exhibiting DM1 phenotype), and full penetrance alleles have >50 repeats. Variants involving >50 repeats are therefore classified as pathogenic. [PMID 26754337]	-	-
chr19:45770204:C:CCAGCAGCAGCAGCAGCAGCAGCAGCAGCAGCAGCAGCAGCAGCAGCAGCAGCAGCAGCAGCAGCAGCAGCAGCAGCAGCAGCAGCAGCAGCAGCAGCAGCAGCAGCAG	tandem repeat expansion	108	NM_004409.5(DMPK):c.*224CTG[56]	P	2		2	2019	P	criteria_provided,_single_submitter	2	2	-	-	-	-	-	-	-	-	DMPK is associated with myotonic dystrophy 1 (AD). "Normal alleles" have 5-34 repeats, "premutation alleles" have 35-49 repeats (asymptomatic, but children are at increased risk of inheriting a larger repeat size and thus exhibiting DM1 phenotype), and full penetrance alleles have >50 repeats. Variants involving >50 repeats are therefore classified as pathogenic. [PMID 26754337]	-	-
chr19:45770204:C:CCAGCAGCAGCAGCAGCAGCAGCAGCAGCAGCAGCAGCAGCAGCAGCAGCAGCAGCAGCAGCAGCAGCAGCAGCAGCAGCAGCAGCAGCAGCAGCAGCAGCAGCAGCAGCAG	tandem repeat expansion	111	NM_004409.5(DMPK):c.*224CTG[57]	P	1		1	2019	P	criteria_provided,_single_submitter	2	2	-	-	-	-	-	-	-	-	DMPK is associated with myotonic dystrophy 1 (AD). "Normal alleles" have 5-34 repeats, "premutation alleles" have 35-49 repeats (asymptomatic, but children are at increased risk of inheriting a larger repeat size and thus exhibiting DM1 phenotype), and full penetrance alleles have >50 repeats. Variants involving >50 repeats are therefore classified as pathogenic. [PMID 26754337]	-	-
chr19:45770204:C:CCAGCAGCAGCAGCAGCAGCAGCAGCAGCAGCAGCAGCAGCAGCAGCAGCAGCAGCAGCAGCAGCAGCAGCAGCAGCAGCAGCAGCAGCAGCAGCAGCAGCAGCAGCAGCAGCAG	tandem repeat expansion	114	NM_004409.5(DMPK):c.*224CTG[58]	P	1		1	2019	P	criteria_provided,_single_submitter	2	2	-	-	-	-	-	-	-	-	DMPK is associated with myotonic dystrophy 1 (AD). "Normal alleles" have 5-34 repeats, "premutation alleles" have 35-49 repeats (asymptomatic, but children are at increased risk of inheriting a larger repeat size and thus exhibiting DM1 phenotype), and full penetrance alleles have >50 repeats. Variants involving >50 repeats are therefore classified as pathogenic. [PMID 26754337]	-	-
chr19:45770204:C:CCAGCAGCAGCAGCAGCAGCAGCAGCAGCAGCAGCAGCAGCAGCAGCAGCAGCAGCAGCAGCAGCAGCAGCAGCAGCAGCAGCAGCAGCAGCAGCAGCAGCAGCAGCAGCAGCAGCAG	tandem repeat expansion	117	NM_004409.5(DMPK):c.*224CTG[59]	P	2		2	2019	P	criteria_provided,_single_submitter	2	2	-	-	-	-	-	-	-	-	DMPK is associated with myotonic dystrophy 1 (AD). "Normal alleles" have 5-34 repeats, "premutation alleles" have 35-49 repeats (asymptomatic, but children are at increased risk of inheriting a larger repeat size and thus exhibiting DM1 phenotype), and full penetrance alleles have >50 repeats. Variants involving >50 repeats are therefore classified as pathogenic. [PMID 26754337]	-	-
chr19:45770204:C:CCAGCAGCAGCAGCAGCAGCAGCAGCAGCAGCAGCAGCAGCAGCAGCAGCAGCAGCAGCAGCAGCAGCAGCAGCAGCAGCAGCAGCAGCAGCAGCAGCAGCAGCAGCAGCAGCAGCAGCAG	tandem repeat expansion	120	NM_004409.5(DMPK):c.*224CTG[60]	P	2		2	2019	P	criteria_provided,_single_submitter	2	2	-	-	-	-	-	-	-	-	DMPK is associated with myotonic dystrophy 1 (AD). "Normal alleles" have 5-34 repeats, "premutation alleles" have 35-49 repeats (asymptomatic, but children are at increased risk of inheriting a larger repeat size and thus exhibiting DM1 phenotype), and full penetrance alleles have >50 repeats. Variants involving >50 repeats are therefore classified as pathogenic. [PMID 26754337]	-	-
chr19:45770204:C:CCAGCAGCAGCAGCAGCAGCAGCAGCAGCAGCAGCAGCAGCAGCAGCAGCAGCAGCAGCAGCAGCAGCAGCAGCAGCAGCAGCAGCAGCAGCAGCAGCAGCAGCAGCAGCAGCAGCAGCAGCAG	tandem repeat expansion	123	NM_004409.5(DMPK):c.*224CTG[61]	P	1		1	2019	P	criteria_provided,_single_submitter	2	2	-	-	-	-	-	-	-	-	DMPK is associated with myotonic dystrophy 1 (AD). "Normal alleles" have 5-34 repeats, "premutation alleles" have 35-49 repeats (asymptomatic, but children are at increased risk of inheriting a larger repeat size and thus exhibiting DM1 phenotype), and full penetrance alleles have >50 repeats. Variants involving >50 repeats are therefore classified as pathogenic. [PMID 26754337]	-	-
chr19:45770204:C:CCAGCAGCAGCAGCAGCAGCAGCAGCAGCAGCAGCAGCAGCAGCAGCAGCAGCAGCAGCAGCAGCAGCAGCAGCAGCAGCAGCAGCAGCAGCAGCAGCAGCAGCAGCAGCAGCAGCAGCAGCAGCAG	tandem repeat expansion	126	NM_004409.5(DMPK):c.*224CTG[62]	P	1		1	2015	P	no_assertion_criteria_provided	2	2	-	-	-	-	-	-	-	-	DMPK is associated with myotonic dystrophy 1 (AD). "Normal alleles" have 5-34 repeats, "premutation alleles" have 35-49 repeats (asymptomatic, but children are at increased risk of inheriting a larger repeat size and thus exhibiting DM1 phenotype), and full penetrance alleles have >50 repeats. Variants involving >50 repeats are therefore classified as pathogenic. [PMID 26754337]	-	-
chr19:45770204:C:CCAGCAGCAGCAGCAGCAGCAGCAGCAGCAGCAGCAGCAGCAGCAGCAGCAGCAGCAGCAGCAGCAGCAGCAGCAGCAGCAGCAGCAGCAGCAGCAGCAGCAGCAGCAGCAGCAGCAGCAGCAGCAGCAGCAG	tandem repeat expansion	132	NM_004409.5(DMPK):c.*224CTG[64]	P	2		2	2019	P	criteria_provided,_single_submitter	2	2	-	-	-	-	-	-	-	-	DMPK is associated with myotonic dystrophy 1 (AD). "Normal alleles" have 5-34 repeats, "premutation alleles" have 35-49 repeats (asymptomatic, but children are at increased risk of inheriting a larger repeat size and thus exhibiting DM1 phenotype), and full penetrance alleles have >50 repeats. Variants involving >50 repeats are therefore classified as pathogenic. [PMID 26754337]	-	-
chr19:45770204:C:CCAGCAGCAGCAGCAGCAGCAGCAGCAGCAGCAGCAGCAGCAGCAGCAGCAGCAGCAGCAGCAGCAGCAGCAGCAGCAGCAGCAGCAGCAGCAGCAGCAGCAGCAGCAGCAGCAGCAGCAGCAGCAGCAGCAGCAG	tandem repeat expansion	135	NM_004409.5(DMPK):c.*224CTG[65]	P	2		2	2019	P	criteria_provided,_single_submitter	2	2	-	-	-	-	-	-	-	-	DMPK is associated with myotonic dystrophy 1 (AD). "Normal alleles" have 5-34 repeats, "premutation alleles" have 35-49 repeats (asymptomatic, but children are at increased risk of inheriting a larger repeat size and thus exhibiting DM1 phenotype), and full penetrance alleles have >50 repeats. Variants involving >50 repeats are therefore classified as pathogenic. [PMID 26754337]	-	-
chr19:45770204:C:CCAGCAGCAGCAGCAGCAGCAGCAGCAGCAGCAGCAGCAGCAGCAGCAGCAGCAGCAGCAGCAGCAGCAGCAGCAGCAGCAGCAGCAGCAGCAGCAGCAGCAGCAGCAGCAGCAGCAGCAGCAGCAGCAGCAGCAGCAGCAGCAG	tandem repeat expansion	144	NM_004409.5(DMPK):c.*224CTG[68]	P	1		1	2015	P	no_assertion_criteria_provided	2	2	-	-	-	-	-	-	-	-	DMPK is associated with myotonic dystrophy 1 (AD). "Normal alleles" have 5-34 repeats, "premutation alleles" have 35-49 repeats (asymptomatic, but children are at increased risk of inheriting a larger repeat size and thus exhibiting DM1 phenotype), and full penetrance alleles have >50 repeats. Variants involving >50 repeats are therefore classified as pathogenic. [PMID 26754337]	-	-
chr19:45770204:C:CCAGCAGCAGCAGCAGCAGCAGCAGCAGCAGCAGCAGCAGCAGCAGCAGCAGCAGCAGCAGCAGCAGCAGCAGCAGCAGCAGCAGCAGCAGCAGCAGCAGCAGCAGCAGCAGCAGCAGCAGCAGCAGCAGCAGCAGCAGCAGCAGCAG	tandem repeat expansion	147	NM_004409.5(DMPK):c.*224CTG[69]	P	2		2	2019	P	criteria_provided,_single_submitter	2	2	-	-	-	-	-	-	-	-	DMPK is associated with myotonic dystrophy 1 (AD). "Normal alleles" have 5-34 repeats, "premutation alleles" have 35-49 repeats (asymptomatic, but children are at increased risk of inheriting a larger repeat size and thus exhibiting DM1 phenotype), and full penetrance alleles have >50 repeats. Variants involving >50 repeats are therefore classified as pathogenic. [PMID 26754337]	-	-
chr19:45770204:C:CCAGCAGCAGCAGCAGCAGCAGCAGCAGCAGCAGCAGCAGCAGCAGCAGCAGCAGCAGCAGCAGCAGCAGCAGCAGCAGCAGCAGCAGCAGCAGCAGCAGCAGCAGCAGCAGCAGCAGCAGCAGCAGCAGCAGCAGCAGCAGCAGCAGCAGCAG	tandem repeat expansion	153	NM_004409.5(DMPK):c.*224CTG[71]	P	2		2	2019	P	criteria_provided,_single_submitter	2	2	-	-	-	-	-	-	-	-	DMPK is associated with myotonic dystrophy 1 (AD). "Normal alleles" have 5-34 repeats, "premutation alleles" have 35-49 repeats (asymptomatic, but children are at increased risk of inheriting a larger repeat size and thus exhibiting DM1 phenotype), and full penetrance alleles have >50 repeats. Variants involving >50 repeats are therefore classified as pathogenic. [PMID 26754337]	-	-
chr19:45770204:C:CCAGCAGCAGCAGCAGCAGCAGCAGCAGCAGCAGCAGCAGCAGCAGCAGCAGCAGCAGCAGCAGCAGCAGCAGCAGCAGCAGCAGCAGCAGCAGCAGCAGCAGCAGCAGCAGCAGCAGCAGCAGCAGCAGCAGCAGCAGCAGCAGCAGCAGCAGCAG	tandem repeat expansion	156	NM_004409.5(DMPK):c.*224CTG[72]	P	2		2	2019	P	criteria_provided,_single_submitter	2	2	-	-	-	-	-	-	-	-	DMPK is associated with myotonic dystrophy 1 (AD). "Normal alleles" have 5-34 repeats, "premutation alleles" have 35-49 repeats (asymptomatic, but children are at increased risk of inheriting a larger repeat size and thus exhibiting DM1 phenotype), and full penetrance alleles have >50 repeats. Variants involving >50 repeats are therefore classified as pathogenic. [PMID 26754337]	-	-
chr19:45770204:C:CCAGCAGCAGCAGCAGCAGCAGCAGCAGCAGCAGCAGCAGCAGCAGCAGCAGCAGCAGCAGCAGCAGCAGCAGCAGCAGCAGCAGCAGCAGCAGCAGCAGCAGCAGCAGCAGCAGCAGCAGCAGCAGCAGCAGCAGCAGCAGCAGCAGCAGCAGCAGCAG	tandem repeat expansion	159	NM_004409.5(DMPK):c.*224CTG[73]	P	1		1	2019	P	criteria_provided,_single_submitter	2	2	-	-	-	-	-	-	-	-	DMPK is associated with myotonic dystrophy 1 (AD). "Normal alleles" have 5-34 repeats, "premutation alleles" have 35-49 repeats (asymptomatic, but children are at increased risk of inheriting a larger repeat size and thus exhibiting DM1 phenotype), and full penetrance alleles have >50 repeats. Variants involving >50 repeats are therefore classified as pathogenic. [PMID 26754337]	-	-
chr19:45770204:C:CCAGCAGCAGCAGCAGCAGCAGCAGCAGCAGCAGCAGCAGCAGCAGCAGCAGCAGCAGCAGCAGCAGCAGCAGCAGCAGCAGCAGCAGCAGCAGCAGCAGCAGCAGCAGCAGCAGCAGCAGCAGCAGCAGCAGCAGCAGCAGCAGCAGCAGCAGCAGCAGCAG	tandem repeat expansion	162	NM_004409.5(DMPK):c.*224CTG[74]	P	1		1	2015	P	no_assertion_criteria_provided	2	2	-	-	-	-	-	-	-	-	DMPK is associated with myotonic dystrophy 1 (AD). "Normal alleles" have 5-34 repeats, "premutation alleles" have 35-49 repeats (asymptomatic, but children are at increased risk of inheriting a larger repeat size and thus exhibiting DM1 phenotype), and full penetrance alleles have >50 repeats. Variants involving >50 repeats are therefore classified as pathogenic. [PMID 26754337]	-	-
chr19:45770204:C:CCAGCAGCAGCAGCAGCAGCAGCAGCAGCAGCAGCAGCAGCAGCAGCAGCAGCAGCAGCAGCAGCAGCAGCAGCAGCAGCAGCAGCAGCAGCAGCAGCAGCAGCAGCAGCAGCAGCAGCAGCAGCAGCAGCAGCAGCAGCAGCAGCAGCAGCAGCAGCAGCAGCAG	tandem repeat expansion	165	NM_004409.5(DMPK):c.*224CTG[75]	P	2		2	2019	P	criteria_provided,_single_submitter	2	2	-	-	-	-	-	-	-	-	DMPK is associated with myotonic dystrophy 1 (AD). "Normal alleles" have 5-34 repeats, "premutation alleles" have 35-49 repeats (asymptomatic, but children are at increased risk of inheriting a larger repeat size and thus exhibiting DM1 phenotype), and full penetrance alleles have >50 repeats. Variants involving >50 repeats are therefore classified as pathogenic. [PMID 26754337]	-	-
chr19:45770204:C:CCAGCAGCAGCAGCAGCAGCAGCAGCAGCAGCAGCAGCAGCAGCAGCAGCAGCAGCAGCAGCAGCAGCAGCAGCAGCAGCAGCAGCAGCAGCAGCAGCAGCAGCAGCAGCAGCAGCAGCAGCAGCAGCAGCAGCAGCAGCAGCAGCAGCAGCAGCAGCAGCAGCAGCAG	tandem repeat expansion	168	NM_004409.5(DMPK):c.*224CTG[76]	P	1		1	2015	P	no_assertion_criteria_provided	2	2	-	-	-	-	-	-	-	-	DMPK is associated with myotonic dystrophy 1 (AD). "Normal alleles" have 5-34 repeats, "premutation alleles" have 35-49 repeats (asymptomatic, but children are at increased risk of inheriting a larger repeat size and thus exhibiting DM1 phenotype), and full penetrance alleles have >50 repeats. Variants involving >50 repeats are therefore classified as pathogenic. [PMID 26754337]	-	-
chr19:45770204:C:CCAGCAGCAGCAGCAGCAGCAGCAGCAGCAGCAGCAGCAGCAGCAGCAGCAGCAGCAGCAGCAGCAGCAGCAGCAGCAGCAGCAGCAGCAGCAGCAGCAGCAGCAGCAGCAGCAGCAGCAGCAGCAGCAGCAGCAGCAGCAGCAGCAGCAGCAGCAGCAGCAGCAGCAGCAGCAGCAGCAG	tandem repeat expansion	180	NM_004409.5(DMPK):c.*224CTG[80]	P	3		3	2019	P	criteria_provided,_single_submitter	2	2	-	-	-	-	-	-	-	-	DMPK is associated with myotonic dystrophy 1 (AD). "Normal alleles" have 5-34 repeats, "premutation alleles" have 35-49 repeats (asymptomatic, but children are at increased risk of inheriting a larger repeat size and thus exhibiting DM1 phenotype), and full penetrance alleles have >50 repeats. Variants involving >50 repeats are therefore classified as pathogenic. [PMID 26754337]	-	-
chr19:45770204:C:CCAGCAGCAGCAGCAGCAGCAGCAGCAGCAGCAGCAGCAGCAGCAGCAGCAGCAGCAGCAGCAGCAGCAGCAGCAGCAGCAGCAGCAGCAGCAGCAGCAGCAGCAGCAGCAGCAGCAGCAGCAGCAGCAGCAGCAGCAGCAGCAGCAGCAGCAGCAGCAGCAGCAGCAGCAGCAGCAGCAGCAGCAG	tandem repeat expansion	186	NM_004409.5(DMPK):c.*224CTG[82]	P	1		1	2015	P	no_assertion_criteria_provided	2	2	-	-	-	-	-	-	-	-	DMPK is associated with myotonic dystrophy 1 (AD). "Normal alleles" have 5-34 repeats, "premutation alleles" have 35-49 repeats (asymptomatic, but children are at increased risk of inheriting a larger repeat size and thus exhibiting DM1 phenotype), and full penetrance alleles have >50 repeats. Variants involving >50 repeats are therefore classified as pathogenic. [PMID 26754337]	-	-
chr19:45770204:C:CCAGCAGCAGCAGCAGCAGCAGCAGCAGCAGCAGCAGCAGCAGCAGCAGCAGCAGCAGCAGCAGCAGCAGCAGCAGCAGCAGCAGCAGCAGCAGCAGCAGCAGCAGCAGCAGCAGCAGCAGCAGCAGCAGCAGCAGCAGCAGCAGCAGCAGCAGCAGCAGCAGCAGCAGCAGCAGCAGCAGCAGCAGCAG	tandem repeat expansion	189	NM_004409.5(DMPK):c.*224CTG[83]	P	1		1	2015	P	no_assertion_criteria_provided	2	2	-	-	-	-	-	-	-	-	DMPK is associated with myotonic dystrophy 1 (AD). "Normal alleles" have 5-34 repeats, "premutation alleles" have 35-49 repeats (asymptomatic, but children are at increased risk of inheriting a larger repeat size and thus exhibiting DM1 phenotype), and full penetrance alleles have >50 repeats. Variants involving >50 repeats are therefore classified as pathogenic. [PMID 26754337]	-	-
chr19:45770204:C:CCAGCAGCAGCAGCAGCAGCAGCAGCAGCAGCAGCAGCAGCAGCAGCAGCAGCAGCAGCAGCAGCAGCAGCAGCAGCAGCAGCAGCAGCAGCAGCAGCAGCAGCAGCAGCAGCAGCAGCAGCAGCAGCAGCAGCAGCAGCAGCAGCAGCAGCAGCAGCAGCAGCAGCAGCAGCAGCAGCAGCAGCAGCAGCAG	tandem repeat expansion	192	NM_004409.5(DMPK):c.*224CTG[84]	P	1		1	2015	P	no_assertion_criteria_provided	2	2	-	-	-	-	-	-	-	-	DMPK is associated with myotonic dystrophy 1 (AD). "Normal alleles" have 5-34 repeats, "premutation alleles" have 35-49 repeats (asymptomatic, but children are at increased risk of inheriting a larger repeat size and thus exhibiting DM1 phenotype), and full penetrance alleles have >50 repeats. Variants involving >50 repeats are therefore classified as pathogenic. [PMID 26754337]	-	-
chr19:45770204:C:CCAGCAGCAGCAGCAGCAGCAGCAGCAGCAGCAGCAGCAGCAGCAGCAGCAGCAGCAGCAGCAGCAGCAGCAGCAGCAGCAGCAGCAGCAGCAGCAGCAGCAGCAGCAGCAGCAGCAGCAGCAGCAGCAGCAGCAGCAGCAGCAGCAGCAGCAGCAGCAGCAGCAGCAGCAGCAGCAGCAGCAGCAGCAGCAGCAGCAG	tandem repeat expansion	198	NM_004409.5(DMPK):c.*224CTG[86]	P	1		1	2019	P	criteria_provided,_single_submitter	2	2	-	-	-	-	-	-	-	-	DMPK is associated with myotonic dystrophy 1 (AD). "Normal alleles" have 5-34 repeats, "premutation alleles" have 35-49 repeats (asymptomatic, but children are at increased risk of inheriting a larger repeat size and thus exhibiting DM1 phenotype), and full penetrance alleles have >50 repeats. Variants involving >50 repeats are therefore classified as pathogenic. [PMID 26754337]	-	-
chr19:45770204:C:CCAGCAGCAGCAGCAGCAGCAGCAGCAGCAGCAGCAGCAGCAGCAGCAGCAGCAGCAGCAGCAGCAGCAGCAGCAGCAGCAGCAGCAGCAGCAGCAGCAGCAGCAGCAGCAGCAGCAGCAGCAGCAGCAGCAGCAGCAGCAGCAGCAGCAGCAGCAGCAGCAGCAGCAGCAGCAGCAGCAGCAGCAGCAGCAGCAGCAGCAGCAG	tandem repeat expansion	204	NM_004409.5(DMPK):c.*224CTG[88]	P	1		1	2015	P	no_assertion_criteria_provided	2	2	-	-	-	-	-	-	-	-	DMPK is associated with myotonic dystrophy 1 (AD). "Normal alleles" have 5-34 repeats, "premutation alleles" have 35-49 repeats (asymptomatic, but children are at increased risk of inheriting a larger repeat size and thus exhibiting DM1 phenotype), and full penetrance alleles have >50 repeats. Variants involving >50 repeats are therefore classified as pathogenic. [PMID 26754337]	-	-
chr19:45770204:C:CCAGCAGCAGCAGCAGCAGCAGCAGCAGCAGCAGCAGCAGCAGCAGCAGCAGCAGCAGCAGCAGCAGCAGCAGCAGCAGCAGCAGCAGCAGCAGCAGCAGCAGCAGCAGCAGCAGCAGCAGCAGCAGCAGCAGCAGCAGCAGCAGCAGCAGCAGCAGCAGCAGCAGCAGCAGCAGCAGCAGCAGCAGCAGCAGCAGCAGCAGCAGCAGCAG	tandem repeat expansion	210	NM_004409.5(DMPK):c.*224CTG[90]	P	1		1	2018	P	no_assertion_criteria_provided	2	2	-	-	-	-	-	-	-	-	DMPK is associated with myotonic dystrophy 1 (AD). "Normal alleles" have 5-34 repeats, "premutation alleles" have 35-49 repeats (asymptomatic, but children are at increased risk of inheriting a larger repeat size and thus exhibiting DM1 phenotype), and full penetrance alleles have >50 repeats. Variants involving >50 repeats are therefore classified as pathogenic. [PMID 26754337]	-	-
chr19:45770204:C:CCAGCAGCAGCAGCAGCAGCAGCAGCAGCAGCAGCAGCAGCAGCAGCAGCAGCAGCAGCAGCAGCAGCAGCAGCAGCAGCAGCAGCAGCAGCAGCAGCAGCAGCAGCAGCAGCAGCAGCAGCAGCAGCAGCAGCAGCAGCAGCAGCAGCAGCAGCAGCAGCAGCAGCAGCAGCAGCAGCAGCAGCAGCAGCAGCAGCAGCAGCAGCAGCAGCAGCAG	tandem repeat expansion	216	NM_004409.5(DMPK):c.*224CTG[92]	P	2		2	2019	P	criteria_provided,_single_submitter	2	2	-	-	-	-	-	-	-	-	DMPK is associated with myotonic dystrophy 1 (AD). "Normal alleles" have 5-34 repeats, "premutation alleles" have 35-49 repeats (asymptomatic, but children are at increased risk of inheriting a larger repeat size and thus exhibiting DM1 phenotype), and full penetrance alleles have >50 repeats. Variants involving >50 repeats are therefore classified as pathogenic. [PMID 26754337]	-	-
chr19:45770204:C:CCAGCAGCAGCAGCAGCAGCAGCAGCAGCAGCAGCAGCAGCAGCAGCAGCAGCAGCAGCAGCAGCAGCAGCAGCAGCAGCAGCAGCAGCAGCAGCAGCAGCAGCAGCAGCAGCAGCAGCAGCAGCAGCAGCAGCAGCAGCAGCAGCAGCAGCAGCAGCAGCAGCAGCAGCAGCAGCAGCAGCAGCAGCAGCAGCAGCAGCAGCAGCAGCAGCAGCAGCAG	tandem repeat expansion	219	NM_004409.5(DMPK):c.*224CTG[93]	P	1		1	2015	P	no_assertion_criteria_provided	2	2	-	-	-	-	-	-	-	-	DMPK is associated with myotonic dystrophy 1 (AD). "Normal alleles" have 5-34 repeats, "premutation alleles" have 35-49 repeats (asymptomatic, but children are at increased risk of inheriting a larger repeat size and thus exhibiting DM1 phenotype), and full penetrance alleles have >50 repeats. Variants involving >50 repeats are therefore classified as pathogenic. [PMID 26754337]	-	-
chr19:45770204:C:CCAGCAGCAGCAGCAGCAGCAGCAGCAGCAGCAGCAGCAGCAGCAGCAGCAGCAGCAGCAGCAGCAGCAGCAGCAGCAGCAGCAGCAGCAGCAGCAGCAGCAGCAGCAGCAGCAGCAGCAGCAGCAGCAGCAGCAGCAGCAGCAGCAGCAGCAGCAGCAGCAGCAGCAGCAGCAGCAGCAGCAGCAGCAGCAGCAGCAGCAGCAGCAGCAGCAGCAGCAGCAGCAGCAG	tandem repeat expansion	228	NM_004409.5(DMPK):c.*224CTG[96]	P	1		1	2015	P	no_assertion_criteria_provided	2	2	-	-	-	-	-	-	-	-	DMPK is associated with myotonic dystrophy 1 (AD). "Normal alleles" have 5-34 repeats, "premutation alleles" have 35-49 repeats (asymptomatic, but children are at increased risk of inheriting a larger repeat size and thus exhibiting DM1 phenotype), and full penetrance alleles have >50 repeats. Variants involving >50 repeats are therefore classified as pathogenic. [PMID 26754337]	-	-
chr19:45770204:C:CCAGCAGCAGCAGCAGCAGCAGCAGCAGCAGCAGCAGCAGCAGCAGCAGCAGCAGCAGCAGCAGCAGCAGCAGCAGCAGCAGCAGCAGCAGCAGCAGCAGCAGCAGCAGCAGCAGCAGCAGCAGCAGCAGCAGCAGCAGCAGCAGCAGCAGCAGCAGCAGCAGCAGCAGCAGCAGCAGCAGCAGCAGCAGCAGCAGCAGCAGCAGCAGCAGCAGCAGCAGCAGCAGCAGCAGCAG	tandem repeat expansion	234	NM_004409.5(DMPK):c.*224CTG[98]	P	1		1	2015	P	no_assertion_criteria_provided	2	2	-	-	-	-	-	-	-	-	DMPK is associated with myotonic dystrophy 1 (AD). "Normal alleles" have 5-34 repeats, "premutation alleles" have 35-49 repeats (asymptomatic, but children are at increased risk of inheriting a larger repeat size and thus exhibiting DM1 phenotype), and full penetrance alleles have >50 repeats. Variants involving >50 repeats are therefore classified as pathogenic. [PMID 26754337]	-	-
chr19:45770204:C:CCAGCAGCAGCAGCAGCAGCAGCAGCAGCAGCAGCAGCAGCAGCAGCAGCAGCAGCAGCAGCAGCAGCAGCAGCAGCAGCAGCAGCAGCAGCAGCAGCAGCAGCAGCAGCAGCAGCAGCAGCAGCAGCAGCAGCAGCAGCAGCAGCAGCAGCAGCAGCAGCAGCAGCAGCAGCAGCAGCAGCAGCAGCAGCAGCAGCAGCAGCAGCAGCAGCAGCAGCAGCAGCAGCAGCAGCAGCAGCAG	tandem repeat expansion	240	NM_004409.5(DMPK):c.*224CTG[100]	P	1		1	2019	P	criteria_provided,_single_submitter	2	2	-	-	-	-	-	-	-	-	DMPK is associated with myotonic dystrophy 1 (AD). "Normal alleles" have 5-34 repeats, "premutation alleles" have 35-49 repeats (asymptomatic, but children are at increased risk of inheriting a larger repeat size and thus exhibiting DM1 phenotype), and full penetrance alleles have >50 repeats. Variants involving >50 repeats are therefore classified as pathogenic. [PMID 26754337]	-	-
chr19:45770204:C:CCAGCAGCAGCAGCAGCAGCAGCAGCAGCAGCAGCAGCAGCAGCAGCAGCAGCAGCAGCAGCAGCAGCAGCAGCAGCAGCAGCAGCAGCAGCAGCAGCAGCAGCAGCAGCAGCAGCAGCAGCAGCAGCAGCAGCAGCAGCAGCAGCAGCAGCAGCAGCAGCAGCAGCAGCAGCAGCAGCAGCAGCAGCAGCAGCAGCAGCAGCAGCAGCAGCAGCAGCAGCAGCAGCAGCAGCAGCAGCAGCAGCAG	tandem repeat expansion	246	NM_004409.5(DMPK):c.*224CTG[102]	P	1		1	2015	P	no_assertion_criteria_provided	2	2	-	-	-	-	-	-	-	-	DMPK is associated with myotonic dystrophy 1 (AD). "Normal alleles" have 5-34 repeats, "premutation alleles" have 35-49 repeats (asymptomatic, but children are at increased risk of inheriting a larger repeat size and thus exhibiting DM1 phenotype), and full penetrance alleles have >50 repeats. Variants involving >50 repeats are therefore classified as pathogenic. [PMID 26754337]	-	-
chr19:45770204:C:CCAGCAGCAGCAGCAGCAGCAGCAGCAGCAGCAGCAGCAGCAGCAGCAGCAGCAGCAGCAGCAGCAGCAGCAGCAGCAGCAGCAGCAGCAGCAGCAGCAGCAGCAGCAGCAGCAGCAGCAGCAGCAGCAGCAGCAGCAGCAGCAGCAGCAGCAGCAGCAGCAGCAGCAGCAGCAGCAGCAGCAGCAGCAGCAGCAGCAGCAGCAGCAGCAGCAGCAGCAGCAGCAGCAGCAGCAGCAGCAGCAGCAGCAG	tandem repeat expansion	249	NM_004409.5(DMPK):c.*224CTG[103]	P	2		2	2019	P	criteria_provided,_single_submitter	2	2	-	-	-	-	-	-	-	-	DMPK is associated with myotonic dystrophy 1 (AD). "Normal alleles" have 5-34 repeats, "premutation alleles" have 35-49 repeats (asymptomatic, but children are at increased risk of inheriting a larger repeat size and thus exhibiting DM1 phenotype), and full penetrance alleles have >50 repeats. Variants involving >50 repeats are therefore classified as pathogenic. [PMID 26754337]	-	-
chr19:45770204:C:CCAGCAGCAGCAGCAGCAGCAGCAGCAGCAGCAGCAGCAGCAGCAGCAGCAGCAGCAGCAGCAGCAGCAGCAGCAGCAGCAGCAGCAGCAGCAGCAGCAGCAGCAGCAGCAGCAGCAGCAGCAGCAGCAGCAGCAGCAGCAGCAGCAGCAGCAGCAGCAGCAGCAGCAGCAGCAGCAGCAGCAGCAGCAGCAGCAGCAGCAGCAGCAGCAGCAGCAGCAGCAGCAGCAGCAGCAGCAGCAGCAGCAGCAGCAGCAG	tandem repeat expansion	255	NM_004409.5(DMPK):c.*224CTG[105]	P	1		1	2018	P	no_assertion_criteria_provided	2	2	-	-	-	-	-	-	-	-	DMPK is associated with myotonic dystrophy 1 (AD). "Normal alleles" have 5-34 repeats, "premutation alleles" have 35-49 repeats (asymptomatic, but children are at increased risk of inheriting a larger repeat size and thus exhibiting DM1 phenotype), and full penetrance alleles have >50 repeats. Variants involving >50 repeats are therefore classified as pathogenic. [PMID 26754337]	-	-
chr19:45770204:C:CCAGCAGCAGCAGCAGCAGCAGCAGCAGCAGCAGCAGCAGCAGCAGCAGCAGCAGCAGCAGCAGCAGCAGCAGCAGCAGCAGCAGCAGCAGCAGCAGCAGCAGCAGCAGCAGCAGCAGCAGCAGCAGCAGCAGCAGCAGCAGCAGCAGCAGCAGCAGCAGCAGCAGCAGCAGCAGCAGCAGCAGCAGCAGCAGCAGCAGCAGCAGCAGCAGCAGCAGCAGCAGCAGCAGCAGCAGCAGCAGCAGCAGCAGCAGCAGCAGCAG	tandem repeat expansion	261	NM_004409.5(DMPK):c.*224CTG[107]	P	1		1	2015	P	no_assertion_criteria_provided	2	2	-	-	-	-	-	-	-	-	DMPK is associated with myotonic dystrophy 1 (AD). "Normal alleles" have 5-34 repeats, "premutation alleles" have 35-49 repeats (asymptomatic, but children are at increased risk of inheriting a larger repeat size and thus exhibiting DM1 phenotype), and full penetrance alleles have >50 repeats. Variants involving >50 repeats are therefore classified as pathogenic. [PMID 26754337]	-	-
chr19:45770204:C:CCAGCAGCAGCAGCAGCAGCAGCAGCAGCAGCAGCAGCAGCAGCAGCAGCAGCAGCAGCAGCAGCAGCAGCAGCAGCAGCAGCAGCAGCAGCAGCAGCAGCAGCAGCAGCAGCAGCAGCAGCAGCAGCAGCAGCAGCAGCAGCAGCAGCAGCAGCAGCAGCAGCAGCAGCAGCAGCAGCAGCAGCAGCAGCAGCAGCAGCAGCAGCAGCAGCAGCAGCAGCAGCAGCAGCAGCAGCAGCAGCAGCAGCAGCAGCAGCAGCAGCAGCAGCAG	tandem repeat expansion	270	NM_004409.5(DMPK):c.*224CTG[110]	P	1		1	2017	P	criteria_provided,_single_submitter	2	2	-	-	-	-	-	-	-	-	DMPK is associated with myotonic dystrophy 1 (AD). "Normal alleles" have 5-34 repeats, "premutation alleles" have 35-49 repeats (asymptomatic, but children are at increased risk of inheriting a larger repeat size and thus exhibiting DM1 phenotype), and full penetrance alleles have >50 repeats. Variants involving >50 repeats are therefore classified as pathogenic. [PMID 26754337]	-	-
chr19:45770204:C:CCAGCAGCAGCAGCAGCAGCAGCAGCAGCAGCAGCAGCAGCAGCAGCAGCAGCAGCAGCAGCAGCAGCAGCAGCAGCAGCAGCAGCAGCAGCAGCAGCAGCAGCAGCAGCAGCAGCAGCAGCAGCAGCAGCAGCAGCAGCAGCAGCAGCAGCAGCAGCAGCAGCAGCAGCAGCAGCAGCAGCAGCAGCAGCAGCAGCAGCAGCAGCAGCAGCAGCAGCAGCAGCAGCAGCAGCAGCAGCAGCAGCAGCAGCAGCAGCAGCAGCAGCAGCAGCAGCAGCAGCAGCAGCAGCAG	tandem repeat expansion	291	NM_004409.5(DMPK):c.*224CTG[117]	P	1		1	2019	P	criteria_provided,_single_submitter	2	2	-	-	-	-	-	-	-	-	DMPK is associated with myotonic dystrophy 1 (AD). "Normal alleles" have 5-34 repeats, "premutation alleles" have 35-49 repeats (asymptomatic, but children are at increased risk of inheriting a larger repeat size and thus exhibiting DM1 phenotype), and full penetrance alleles have >50 repeats. Variants involving >50 repeats are therefore classified as pathogenic. [PMID 26754337]	-	-
chr19:45770204:C:CCAGCAGCAGCAGCAGCAGCAGCAGCAGCAGCAGCAGCAGCAGCAGCAGCAGCAGCAGCAGCAGCAGCAGCAGCAGCAGCAGCAGCAGCAGCAGCAGCAGCAGCAGCAGCAGCAGCAGCAGCAGCAGCAGCAGCAGCAGCAGCAGCAGCAGCAGCAGCAGCAGCAGCAGCAGCAGCAGCAGCAGCAGCAGCAGCAGCAGCAGCAGCAGCAGCAGCAGCAGCAGCAGCAGCAGCAGCAGCAGCAGCAGCAGCAGCAGCAGCAGCAGCAGCAGCAGCAGCAGCAGCAGCAGCAGCAGCAGCAGCAGCAG	tandem repeat expansion		NM_004409.5(DMPK):c.*224CTG[122]	P	1		1	2015	P	no_assertion_criteria_provided	2	2	-	-	-	-	-	-	-	-	DMPK is associated with myotonic dystrophy 1 (AD). "Normal alleles" have 5-34 repeats, "premutation alleles" have 35-49 repeats (asymptomatic, but children are at increased risk of inheriting a larger repeat size and thus exhibiting DM1 phenotype), and full penetrance alleles have >50 repeats. Variants involving >50 repeats are therefore classified as pathogenic. [PMID 26754337]	-	-
chr19:45770204:C:CCAGCAGCAGCAGCAGCAGCAGCAGCAGCAGCAGCAGCAGCAGCAGCAGCAGCAGCAGCAGCAGCAGCAGCAGCAGCAGCAGCAGCAGCAGCAGCAGCAGCAGCAGCAGCAGCAGCAGCAGCAGCAGCAGCAGCAGCAGCAGCAGCAGCAGCAGCAGCAGCAGCAGCAGCAGCAGCAGCAGCAGCAGCAGCAGCAGCAGCAGCAGCAGCAGCAGCAGCAGCAGCAGCAGCAGCAGCAGCAGCAGCAGCAGCAGCAGCAGCAGCAGCAGCAGCAGCAGCAGCAGCAGCAGCAGCAGCAGCAGCAGCAGCAG	tandem repeat expansion	309	NM_004409.5(DMPK):c.*224CTG[123]	P	1		1	2015	P	no_assertion_criteria_provided	2	2	-	-	-	-	-	-	-	-	DMPK is associated with myotonic dystrophy 1 (AD). "Normal alleles" have 5-34 repeats, "premutation alleles" have 35-49 repeats (asymptomatic, but children are at increased risk of inheriting a larger repeat size and thus exhibiting DM1 phenotype), and full penetrance alleles have >50 repeats. Variants involving >50 repeats are therefore classified as pathogenic. [PMID 26754337]	-	-
chr19:45770204:C:CCAGCAGCAGCAGCAGCAGCAGCAGCAGCAGCAGCAGCAGCAGCAGCAGCAGCAGCAGCAGCAGCAGCAGCAGCAGCAGCAGCAGCAGCAGCAGCAGCAGCAGCAGCAGCAGCAGCAGCAGCAGCAGCAGCAGCAGCAGCAGCAGCAGCAGCAGCAGCAGCAGCAGCAGCAGCAGCAGCAGCAGCAGCAGCAGCAGCAGCAGCAGCAGCAGCAGCAGCAGCAGCAGCAGCAGCAGCAGCAGCAGCAGCAGCAGCAGCAGCAGCAGCAGCAGCAGCAGCAGCAGCAGCAGCAGCAGCAGCAGCAGCAGCAGCAG	tandem repeat expansion	312	NM_004409.5(DMPK):c.*224CTG[124]	P	1		1	2015	P	no_assertion_criteria_provided	2	2	-	-	-	-	-	-	-	-	DMPK is associated with myotonic dystrophy 1 (AD). "Normal alleles" have 5-34 repeats, "premutation alleles" have 35-49 repeats (asymptomatic, but children are at increased risk of inheriting a larger repeat size and thus exhibiting DM1 phenotype), and full penetrance alleles have >50 repeats. Variants involving >50 repeats are therefore classified as pathogenic. [PMID 26754337]	-	-
chr19:45770204:C:CCAGCAGCAGCAGCAGCAGCAGCAGCAGCAGCAGCAGCAGCAGCAGCAGCAGCAGCAGCAGCAGCAGCAGCAGCAGCAGCAGCAGCAGCAGCAGCAGCAGCAGCAGCAGCAGCAGCAGCAGCAGCAGCAGCAGCAGCAGCAGCAGCAGCAGCAGCAGCAGCAGCAGCAGCAGCAGCAGCAGCAGCAGCAGCAGCAGCAGCAGCAGCAGCAGCAGCAGCAGCAGCAGCAGCAGCAGCAGCAGCAGCAGCAGCAGCAGCAGCAGCAGCAGCAGCAGCAGCAGCAGCAGCAGCAGCAGCAGCAGCAGCAGCAGCAGCAGCAGCAG	tandem repeat expansion	321	NM_004409.5(DMPK):c.*224CTG[127]	P	1		1	2015	P	no_assertion_criteria_provided	2	2	-	-	-	-	-	-	-	-	DMPK is associated with myotonic dystrophy 1 (AD). "Normal alleles" have 5-34 repeats, "premutation alleles" have 35-49 repeats (asymptomatic, but children are at increased risk of inheriting a larger repeat size and thus exhibiting DM1 phenotype), and full penetrance alleles have >50 repeats. Variants involving >50 repeats are therefore classified as pathogenic. [PMID 26754337]	-	-
chr19:45770204:C:CCAGCAGCAGCAGCAGCAGCAGCAGCAGCAGCAGCAGCAGCAGCAGCAGCAGCAGCAGCAGCAGCAGCAGCAGCAGCAGCAGCAGCAGCAGCAGCAGCAGCAGCAGCAGCAGCAGCAGCAGCAGCAGCAGCAGCAGCAGCAGCAGCAGCAGCAGCAGCAGCAGCAGCAGCAGCAGCAGCAGCAGCAGCAGCAGCAGCAGCAGCAGCAGCAGCAGCAGCAGCAGCAGCAGCAGCAGCAGCAGCAGCAGCAGCAGCAGCAGCAGCAGCAGCAGCAGCAGCAGCAGCAGCAGCAGCAGCAGCAGCAGCAGCAGCAGCAGCAGCAGCAGCAGCAG	tandem repeat expansion	330	NM_004409.5(DMPK):c.*224CTG[130]	P	1		1	2019	P	criteria_provided,_single_submitter	2	2	-	-	-	-	-	-	-	-	DMPK is associated with myotonic dystrophy 1 (AD). "Normal alleles" have 5-34 repeats, "premutation alleles" have 35-49 repeats (asymptomatic, but children are at increased risk of inheriting a larger repeat size and thus exhibiting DM1 phenotype), and full penetrance alleles have >50 repeats. Variants involving >50 repeats are therefore classified as pathogenic. [PMID 26754337]	-	-
chr19:45770204:C:CCAGCAGCAGCAGCAGCAGCAGCAGCAGCAGCAGCAGCAGCAGCAGCAGCAGCAGCAGCAGCAGCAGCAGCAGCAGCAGCAGCAGCAGCAGCAGCAGCAGCAGCAGCAGCAGCAGCAGCAGCAGCAGCAGCAGCAGCAGCAGCAGCAGCAGCAGCAGCAGCAGCAGCAGCAGCAGCAGCAGCAGCAGCAGCAGCAGCAGCAGCAGCAGCAGCAGCAGCAGCAGCAGCAGCAGCAGCAGCAGCAGCAGCAGCAGCAGCAGCAGCAGCAGCAGCAGCAGCAGCAGCAGCAGCAGCAGCAGCAGCAGCAGCAGCAGCAGCAGCAGCAGCAGCAGCAG	tandem repeat expansion	333	NM_004409.5(DMPK):c.*224CTG[131]	P	1		1	2015	P	no_assertion_criteria_provided	2	2	-	-	-	-	-	-	-	-	DMPK is associated with myotonic dystrophy 1 (AD). "Normal alleles" have 5-34 repeats, "premutation alleles" have 35-49 repeats (asymptomatic, but children are at increased risk of inheriting a larger repeat size and thus exhibiting DM1 phenotype), and full penetrance alleles have >50 repeats. Variants involving >50 repeats are therefore classified as pathogenic. [PMID 26754337]	-	-
chr19:45770204:C:CCAGCAGCAGCAGCAGCAGCAGCAGCAGCAGCAGCAGCAGCAGCAGCAGCAGCAGCAGCAGCAGCAGCAGCAGCAGCAGCAGCAGCAGCAGCAGCAGCAGCAGCAGCAGCAGCAGCAGCAGCAGCAGCAGCAGCAGCAGCAGCAGCAGCAGCAGCAGCAGCAGCAGCAGCAGCAGCAGCAGCAGCAGCAGCAGCAGCAGCAGCAGCAGCAGCAGCAGCAGCAGCAGCAGCAGCAGCAGCAGCAGCAGCAGCAGCAGCAGCAGCAGCAGCAGCAGCAGCAGCAGCAGCAGCAGCAGCAGCAGCAGCAGCAGCAGCAGCAGCAGCAGCAGCAGCAGCAG	tandem repeat expansion	336	NM_004409.5(DMPK):c.*224CTG[132]	P	1		1	2015	P	no_assertion_criteria_provided	2	2	-	-	-	-	-	-	-	-	DMPK is associated with myotonic dystrophy 1 (AD). "Normal alleles" have 5-34 repeats, "premutation alleles" have 35-49 repeats (asymptomatic, but children are at increased risk of inheriting a larger repeat size and thus exhibiting DM1 phenotype), and full penetrance alleles have >50 repeats. Variants involving >50 repeats are therefore classified as pathogenic. [PMID 26754337]	-	-
chr19:45770204:C:CCAGCAGCAGCAGCAGCAGCAGCAGCAGCAGCAGCAGCAGCAGCAGCAGCAGCAGCAGCAGCAGCAGCAGCAGCAGCAGCAGCAGCAGCAGCAGCAGCAGCAGCAGCAGCAGCAGCAGCAGCAGCAGCAGCAGCAGCAGCAGCAGCAGCAGCAGCAGCAGCAGCAGCAGCAGCAGCAGCAGCAGCAGCAGCAGCAGCAGCAGCAGCAGCAGCAGCAGCAGCAGCAGCAGCAGCAGCAGCAGCAGCAGCAGCAGCAGCAGCAGCAGCAGCAGCAGCAGCAGCAGCAGCAGCAGCAGCAGCAGCAGCAGCAGCAGCAGCAGCAGCAGCAGCAGCAGCAGCAGCAG	tandem repeat expansion	342	NM_004409.5(DMPK):c.*224CTG[134]	P	1		1	2015	P	no_assertion_criteria_provided	2	2	-	-	-	-	-	-	-	-	DMPK is associated with myotonic dystrophy 1 (AD). "Normal alleles" have 5-34 repeats, "premutation alleles" have 35-49 repeats (asymptomatic, but children are at increased risk of inheriting a larger repeat size and thus exhibiting DM1 phenotype), and full penetrance alleles have >50 repeats. Variants involving >50 repeats are therefore classified as pathogenic. [PMID 26754337]	-	-
chr19:45770204:C:CCAGCAGCAGCAGCAGCAGCAGCAGCAGCAGCAGCAGCAGCAGCAGCAGCAGCAGCAGCAGCAGCAGCAGCAGCAGCAGCAGCAGCAGCAGCAGCAGCAGCAGCAGCAGCAGCAGCAGCAGCAGCAGCAGCAGCAGCAGCAGCAGCAGCAGCAGCAGCAGCAGCAGCAGCAGCAGCAGCAGCAGCAGCAGCAGCAGCAGCAGCAGCAGCAGCAGCAGCAGCAGCAGCAGCAGCAGCAGCAGCAGCAGCAGCAGCAGCAGCAGCAGCAGCAGCAGCAGCAGCAGCAGCAGCAGCAGCAGCAGCAGCAGCAGCAGCAGCAGCAGCAGCAGCAGCAGCAGCAGCAGCAG	tandem repeat expansion	345	NM_004409.5(DMPK):c.*224CTG[135]	P	1		1	2015	P	no_assertion_criteria_provided	2	2	-	-	-	-	-	-	-	-	DMPK is associated with myotonic dystrophy 1 (AD). "Normal alleles" have 5-34 repeats, "premutation alleles" have 35-49 repeats (asymptomatic, but children are at increased risk of inheriting a larger repeat size and thus exhibiting DM1 phenotype), and full penetrance alleles have >50 repeats. Variants involving >50 repeats are therefore classified as pathogenic. [PMID 26754337]	-	-
chr19:45770204:C:CCAGCAGCAGCAGCAGCAGCAGCAGCAGCAGCAGCAGCAGCAGCAGCAGCAGCAGCAGCAGCAGCAGCAGCAGCAGCAGCAGCAGCAGCAGCAGCAGCAGCAGCAGCAGCAGCAGCAGCAGCAGCAGCAGCAGCAGCAGCAGCAGCAGCAGCAGCAGCAGCAGCAGCAGCAGCAGCAGCAGCAGCAGCAGCAGCAGCAGCAGCAGCAGCAGCAGCAGCAGCAGCAGCAGCAGCAGCAGCAGCAGCAGCAGCAGCAGCAGCAGCAGCAGCAGCAGCAGCAGCAGCAGCAGCAGCAGCAGCAGCAGCAGCAGCAGCAGCAGCAGCAGCAGCAGCAGCAGCAGCAGCAGCAGCAGCAGCAGCAGCAGCAG	tandem repeat expansion	366	NM_004409.5(DMPK):c.*224CTG[142]	P	1		1	2015	P	no_assertion_criteria_provided	2	2	-	-	-	-	-	-	-	-	DMPK is associated with myotonic dystrophy 1 (AD). "Normal alleles" have 5-34 repeats, "premutation alleles" have 35-49 repeats (asymptomatic, but children are at increased risk of inheriting a larger repeat size and thus exhibiting DM1 phenotype), and full penetrance alleles have >50 repeats. Variants involving >50 repeats are therefore classified as pathogenic. [PMID 26754337]	-	-
chr19:45770204:C:CCAGCAGCAGCAGCAGCAGCAGCAGCAGCAGCAGCAGCAGCAGCAGCAGCAGCAGCAGCAGCAGCAGCAGCAGCAGCAGCAGCAGCAGCAGCAGCAGCAGCAGCAGCAGCAGCAGCAGCAGCAGCAGCAGCAGCAGCAGCAGCAGCAGCAGCAGCAGCAGCAGCAGCAGCAGCAGCAGCAGCAGCAGCAGCAGCAGCAGCAGCAGCAGCAGCAGCAGCAGCAGCAGCAGCAGCAGCAGCAGCAGCAGCAGCAGCAGCAGCAGCAGCAGCAGCAGCAGCAGCAGCAGCAGCAGCAGCAGCAGCAGCAGCAGCAGCAGCAGCAGCAGCAGCAGCAGCAGCAGCAGCAGCAGCAGCAGCAGCAGCAGCAGCAGCAGCAGCAG	tandem repeat expansion	378	NM_004409.4(DMPK):c.*224CTG[146]	P	2		2	2018	P	no_assertion_criteria_provided	2	2	-	-	-	-	-	-	-	-	DMPK is associated with myotonic dystrophy 1 (AD). "Normal alleles" have 5-34 repeats, "premutation alleles" have 35-49 repeats (asymptomatic, but children are at increased risk of inheriting a larger repeat size and thus exhibiting DM1 phenotype), and full penetrance alleles have >50 repeats. Variants involving >50 repeats are therefore classified as pathogenic. [PMID 26754337]	-	-
chr19:45770204:C:CCAGCAGCAGCAGCAGCAGCAGCAGCAGCAGCAGCAGCAGCAGCAGCAGCAGCAGCAGCAGCAGCAGCAGCAGCAGCAGCAGCAGCAGCAGCAGCAGCAGCAGCAGCAGCAGCAGCAGCAGCAGCAGCAGCAGCAGCAGCAGCAGCAGCAGCAGCAGCAGCAGCAGCAGCAGCAGCAGCAGCAGCAGCAGCAGCAGCAGCAGCAGCAGCAGCAGCAGCAGCAGCAGCAGCAGCAGCAGCAGCAGCAGCAGCAGCAGCAGCAGCAGCAGCAGCAGCAGCAGCAGCAGCAGCAGCAGCAGCAGCAGCAGCAGCAGCAGCAGCAGCAGCAGCAGCAGCAGCAGCAGCAGCAGCAGCAGCAGCAGCAGCAGCAGCAGCAGCAGCAG…	tandem repeat expansion	414	NM_004409.5(DMPK):c.*224CTG[158]	P	1		1	2015	P	no_assertion_criteria_provided	2	2	-	-	-	-	-	-	-	-	DMPK is associated with myotonic dystrophy 1 (AD). "Normal alleles" have 5-34 repeats, "premutation alleles" have 35-49 repeats (asymptomatic, but children are at increased risk of inheriting a larger repeat size and thus exhibiting DM1 phenotype), and full penetrance alleles have >50 repeats. Variants involving >50 repeats are therefore classified as pathogenic. [PMID 26754337]	-	-
chr19:45770204:C:CCAGCAGCAGCAGCAGCAGCAGCAGCAGCAGCAGCAGCAGCAGCAGCAGCAGCAGCAGCAGCAGCAGCAGCAGCAGCAGCAGCAGCAGCAGCAGCAGCAGCAGCAGCAGCAGCAGCAGCAGCAGCAGCAGCAGCAGCAGCAGCAGCAGCAGCAGCAGCAGCAGCAGCAGCAGCAGCAGCAGCAGCAGCAGCAGCAGCAGCAGCAGCAGCAGCAGCAGCAGCAGCAGCAGCAGCAGCAGCAGCAGCAGCAGCAGCAGCAGCAGCAGCAGCAGCAGCAGCAGCAGCAGCAGCAGCAGCAGCAGCAGCAGCAGCAGCAGCAGCAGCAGCAGCAGCAGCAGCAGCAGCAGCAGCAGCAGCAGCAGCAGCAGCAGCAGCAGCAGCAG…	tandem repeat expansion	420	NM_004409.5(DMPK):c.*224CTG[160]	P	1		1	2015	P	no_assertion_criteria_provided	2	2	-	-	-	-	-	-	-	-	DMPK is associated with myotonic dystrophy 1 (AD). "Normal alleles" have 5-34 repeats, "premutation alleles" have 35-49 repeats (asymptomatic, but children are at increased risk of inheriting a larger repeat size and thus exhibiting DM1 phenotype), and full penetrance alleles have >50 repeats. Variants involving >50 repeats are therefore classified as pathogenic. [PMID 26754337]	-	-
chr19:45770204:C:CCAGCAGCAGCAGCAGCAGCAGCAGCAGCAGCAGCAGCAGCAGCAGCAGCAGCAGCAGCAGCAGCAGCAGCAGCAGCAGCAGCAGCAGCAGCAGCAGCAGCAGCAGCAGCAGCAGCAGCAGCAGCAGCAGCAGCAGCAGCAGCAGCAGCAGCAGCAGCAGCAGCAGCAGCAGCAGCAGCAGCAGCAGCAGCAGCAGCAGCAGCAGCAGCAGCAGCAGCAGCAGCAGCAGCAGCAGCAGCAGCAGCAGCAGCAGCAGCAGCAGCAGCAGCAGCAGCAGCAGCAGCAGCAGCAGCAGCAGCAGCAGCAGCAGCAGCAGCAGCAGCAGCAGCAGCAGCAGCAGCAGCAGCAGCAGCAGCAGCAGCAGCAGCAGCAGCAGCAGCAG…	tandem repeat expansion	444	NM_004409.5(DMPK):c.*224CTG[168]	P	1		1	2015	P	no_assertion_criteria_provided	2	2	-	-	-	-	-	-	-	-	DMPK is associated with myotonic dystrophy 1 (AD). "Normal alleles" have 5-34 repeats, "premutation alleles" have 35-49 repeats (asymptomatic, but children are at increased risk of inheriting a larger repeat size and thus exhibiting DM1 phenotype), and full penetrance alleles have >50 repeats. Variants involving >50 repeats are therefore classified as pathogenic. [PMID 26754337]	-	-
chr19:45770204:C:CCAGCAGCAGCAGCAGCAGCAGCAGCAGCAGCAGCAGCAGCAGCAGCAGCAGCAGCAGCAGCAGCAGCAGCAGCAGCAGCAGCAGCAGCAGCAGCAGCAGCAGCAGCAGCAGCAGCAGCAGCAGCAGCAGCAGCAGCAGCAGCAGCAGCAGCAGCAGCAGCAGCAGCAGCAGCAGCAGCAGCAGCAGCAGCAGCAGCAGCAGCAGCAGCAGCAGCAGCAGCAGCAGCAGCAGCAGCAGCAGCAGCAGCAGCAGCAGCAGCAGCAGCAGCAGCAGCAGCAGCAGCAGCAGCAGCAGCAGCAGCAGCAGCAGCAGCAGCAGCAGCAGCAGCAGCAGCAGCAGCAGCAGCAGCAGCAGCAGCAGCAGCAGCAGCAGCAGCAGCAG…	tandem repeat expansion	447	NM_004409.5(DMPK):c.*224CTG[169]	P	1		1	2015	P	no_assertion_criteria_provided	2	2	-	-	-	-	-	-	-	-	DMPK is associated with myotonic dystrophy 1 (AD). "Normal alleles" have 5-34 repeats, "premutation alleles" have 35-49 repeats (asymptomatic, but children are at increased risk of inheriting a larger repeat size and thus exhibiting DM1 phenotype), and full penetrance alleles have >50 repeats. Variants involving >50 repeats are therefore classified as pathogenic. [PMID 26754337]	-	-
chr19:45770204:C:CCAGCAGCAGCAGCAGCAGCAGCAGCAGCAGCAGCAGCAGCAGCAGCAGCAGCAGCAGCAGCAGCAGCAGCAGCAGCAGCAGCAGCAGCAGCAGCAGCAGCAGCAGCAGCAGCAGCAGCAGCAGCAGCAGCAGCAGCAGCAGCAGCAGCAGCAGCAGCAGCAGCAGCAGCAGCAGCAGCAGCAGCAGCAGCAGCAGCAGCAGCAGCAGCAGCAGCAGCAGCAGCAGCAGCAGCAGCAGCAGCAGCAGCAGCAGCAGCAGCAGCAGCAGCAGCAGCAGCAGCAGCAGCAGCAGCAGCAGCAGCAGCAGCAGCAGCAGCAGCAGCAGCAGCAGCAGCAGCAGCAGCAGCAGCAGCAGCAGCAGCAGCAGCAGCAGCAGCAGCAG…	tandem repeat expansion	465	NM_004409.5(DMPK):c.*224CTG[175]	P	1		1	2015	P	no_assertion_criteria_provided	2	2	-	-	-	-	-	-	-	-	DMPK is associated with myotonic dystrophy 1 (AD). "Normal alleles" have 5-34 repeats, "premutation alleles" have 35-49 repeats (asymptomatic, but children are at increased risk of inheriting a larger repeat size and thus exhibiting DM1 phenotype), and full penetrance alleles have >50 repeats. Variants involving >50 repeats are therefore classified as pathogenic. [PMID 26754337]	-	-
chr19:45770204:C:CCAGCAGCAGCAGCAGCAGCAGCAGCAGCAGCAGCAGCAGCAGCAGCAGCAGCAGCAGCAGCAGCAGCAGCAGCAGCAGCAGCAGCAGCAGCAGCAGCAGCAGCAGCAGCAGCAGCAGCAGCAGCAGCAGCAGCAGCAGCAGCAGCAGCAGCAGCAGCAGCAGCAGCAGCAGCAGCAGCAGCAGCAGCAGCAGCAGCAGCAGCAGCAGCAGCAGCAGCAGCAGCAGCAGCAGCAGCAGCAGCAGCAGCAGCAGCAGCAGCAGCAGCAGCAGCAGCAGCAGCAGCAGCAGCAGCAGCAGCAGCAGCAGCAGCAGCAGCAGCAGCAGCAGCAGCAGCAGCAGCAGCAGCAGCAGCAGCAGCAGCAGCAGCAGCAGCAGCAGCAG…	tandem repeat expansion	480	NM_004409.5(DMPK):c.*224CTG[180]	P	1		1	2019	P	criteria_provided,_single_submitter	2	2	-	-	-	-	-	-	-	-	DMPK is associated with myotonic dystrophy 1 (AD). "Normal alleles" have 5-34 repeats, "premutation alleles" have 35-49 repeats (asymptomatic, but children are at increased risk of inheriting a larger repeat size and thus exhibiting DM1 phenotype), and full penetrance alleles have >50 repeats. Variants involving >50 repeats are therefore classified as pathogenic. [PMID 26754337]	-	-
chr19:45770204:C:CCAGCAGCAGCAGCAGCAGCAGCAGCAGCAGCAGCAGCAGCAGCAGCAGCAGCAGCAGCAGCAGCAGCAGCAGCAGCAGCAGCAGCAGCAGCAGCAGCAGCAGCAGCAGCAGCAGCAGCAGCAGCAGCAGCAGCAGCAGCAGCAGCAGCAGCAGCAGCAGCAGCAGCAGCAGCAGCAGCAGCAGCAGCAGCAGCAGCAGCAGCAGCAGCAGCAGCAGCAGCAGCAGCAGCAGCAGCAGCAGCAGCAGCAGCAGCAGCAGCAGCAGCAGCAGCAGCAGCAGCAGCAGCAGCAGCAGCAGCAGCAGCAGCAGCAGCAGCAGCAGCAGCAGCAGCAGCAGCAGCAGCAGCAGCAGCAGCAGCAGCAGCAGCAGCAGCAGCAGCAG…	tandem repeat expansion	483	NM_004409.5(DMPK):c.*224CTG[181]	P	1		1	2015	P	no_assertion_criteria_provided	2	2	-	-	-	-	-	-	-	-	DMPK is associated with myotonic dystrophy 1 (AD). "Normal alleles" have 5-34 repeats, "premutation alleles" have 35-49 repeats (asymptomatic, but children are at increased risk of inheriting a larger repeat size and thus exhibiting DM1 phenotype), and full penetrance alleles have >50 repeats. Variants involving >50 repeats are therefore classified as pathogenic. [PMID 26754337]	-	-
chr19:45770204:C:CCAGCAGCAGCAGCAGCAGCAGCAGCAGCAGCAGCAGCAGCAGCAGCAGCAGCAGCAGCAGCAGCAGCAGCAGCAGCAGCAGCAGCAGCAGCAGCAGCAGCAGCAGCAGCAGCAGCAGCAGCAGCAGCAGCAGCAGCAGCAGCAGCAGCAGCAGCAGCAGCAGCAGCAGCAGCAGCAGCAGCAGCAGCAGCAGCAGCAGCAGCAGCAGCAGCAGCAGCAGCAGCAGCAGCAGCAGCAGCAGCAGCAGCAGCAGCAGCAGCAGCAGCAGCAGCAGCAGCAGCAGCAGCAGCAGCAGCAGCAGCAGCAGCAGCAGCAGCAGCAGCAGCAGCAGCAGCAGCAGCAGCAGCAGCAGCAGCAGCAGCAGCAGCAGCAGCAGCAGCAG…	tandem repeat expansion	486	NM_004409.5(DMPK):c.*224CTG[182]	P	1		1	2015	P	no_assertion_criteria_provided	2	2	-	-	-	-	-	-	-	-	DMPK is associated with myotonic dystrophy 1 (AD). "Normal alleles" have 5-34 repeats, "premutation alleles" have 35-49 repeats (asymptomatic, but children are at increased risk of inheriting a larger repeat size and thus exhibiting DM1 phenotype), and full penetrance alleles have >50 repeats. Variants involving >50 repeats are therefore classified as pathogenic. [PMID 26754337]	-	-
chr19:45770204:C:CCAGCAGCAGCAGCAGCAGCAGCAGCAGCAGCAGCAGCAGCAGCAGCAGCAGCAGCAGCAGCAGCAGCAGCAGCAGCAGCAGCAGCAGCAGCAGCAGCAGCAGCAGCAGCAGCAGCAGCAGCAGCAGCAGCAGCAGCAGCAGCAGCAGCAGCAGCAGCAGCAGCAGCAGCAGCAGCAGCAGCAGCAGCAGCAGCAGCAGCAGCAGCAGCAGCAGCAGCAGCAGCAGCAGCAGCAGCAGCAGCAGCAGCAGCAGCAGCAGCAGCAGCAGCAGCAGCAGCAGCAGCAGCAGCAGCAGCAGCAGCAGCAGCAGCAGCAGCAGCAGCAGCAGCAGCAGCAGCAGCAGCAGCAGCAGCAGCAGCAGCAGCAGCAGCAGCAGCAGCAG…	tandem repeat expansion	522	NM_004409.5(DMPK):c.*224CTG[194]	P	1		1	2015	P	no_assertion_criteria_provided	2	2	-	-	-	-	-	-	-	-	DMPK is associated with myotonic dystrophy 1 (AD). "Normal alleles" have 5-34 repeats, "premutation alleles" have 35-49 repeats (asymptomatic, but children are at increased risk of inheriting a larger repeat size and thus exhibiting DM1 phenotype), and full penetrance alleles have >50 repeats. Variants involving >50 repeats are therefore classified as pathogenic. [PMID 26754337]	-	-
chr19:45770204:C:CCAGCAGCAGCAGCAGCAGCAGCAGCAGCAGCAGCAGCAGCAGCAGCAGCAGCAGCAGCAGCAGCAGCAGCAGCAGCAGCAGCAGCAGCAGCAGCAGCAGCAGCAGCAGCAGCAGCAGCAGCAGCAGCAGCAGCAGCAGCAGCAGCAGCAGCAGCAGCAGCAGCAGCAGCAGCAGCAGCAGCAGCAGCAGCAGCAGCAGCAGCAGCAGCAGCAGCAGCAGCAGCAGCAGCAGCAGCAGCAGCAGCAGCAGCAGCAGCAGCAGCAGCAGCAGCAGCAGCAGCAGCAGCAGCAGCAGCAGCAGCAGCAGCAGCAGCAGCAGCAGCAGCAGCAGCAGCAGCAGCAGCAGCAGCAGCAGCAGCAGCAGCAGCAGCAGCAGCAGCAG…	tandem repeat expansion	525	NM_004409.5(DMPK):c.*224CTG[195]	P	1		1	2015	P	no_assertion_criteria_provided	2	2	-	-	-	-	-	-	-	-	DMPK is associated with myotonic dystrophy 1 (AD). "Normal alleles" have 5-34 repeats, "premutation alleles" have 35-49 repeats (asymptomatic, but children are at increased risk of inheriting a larger repeat size and thus exhibiting DM1 phenotype), and full penetrance alleles have >50 repeats. Variants involving >50 repeats are therefore classified as pathogenic. [PMID 26754337]	-	-
chr19:45770204:C:CCAGCAGCAGCAGCAGCAGCAGCAGCAGCAGCAGCAGCAGCAGCAGCAGCAGCAGCAGCAGCAGCAGCAGCAGCAGCAGCAGCAGCAGCAGCAGCAGCAGCAGCAGCAGCAGCAGCAGCAGCAGCAGCAGCAGCAGCAGCAGCAGCAGCAGCAGCAGCAGCAGCAGCAGCAGCAGCAGCAGCAGCAGCAGCAGCAGCAGCAGCAGCAGCAGCAGCAGCAGCAGCAGCAGCAGCAGCAGCAGCAGCAGCAGCAGCAGCAGCAGCAGCAGCAGCAGCAGCAGCAGCAGCAGCAGCAGCAGCAGCAGCAGCAGCAGCAGCAGCAGCAGCAGCAGCAGCAGCAGCAGCAGCAGCAGCAGCAGCAGCAGCAGCAGCAGCAGCAGCAG…	tandem repeat expansion	531	NM_004409.5(DMPK):c.*224CTG[197]	P	1		1	2015	P	no_assertion_criteria_provided	2	2	-	-	-	-	-	-	-	-	DMPK is associated with myotonic dystrophy 1 (AD). "Normal alleles" have 5-34 repeats, "premutation alleles" have 35-49 repeats (asymptomatic, but children are at increased risk of inheriting a larger repeat size and thus exhibiting DM1 phenotype), and full penetrance alleles have >50 repeats. Variants involving >50 repeats are therefore classified as pathogenic. [PMID 26754337]	-	-
chr19:45770204:C:CCAGCAGCAGCAGCAGCAGCAGCAGCAGCAGCAGCAGCAGCAGCAGCAGCAGCAGCAGCAGCAGCAGCAGCAGCAGCAGCAGCAGCAGCAGCAGCAGCAGCAGCAGCAGCAGCAGCAGCAGCAGCAGCAGCAGCAGCAGCAGCAGCAGCAGCAGCAGCAGCAGCAGCAGCAGCAGCAGCAGCAGCAGCAGCAGCAGCAGCAGCAGCAGCAGCAGCAGCAGCAGCAGCAGCAGCAGCAGCAGCAGCAGCAGCAGCAGCAGCAGCAGCAGCAGCAGCAGCAGCAGCAGCAGCAGCAGCAGCAGCAGCAGCAGCAGCAGCAGCAGCAGCAGCAGCAGCAGCAGCAGCAGCAGCAGCAGCAGCAGCAGCAGCAGCAGCAGCAGCAG…	tandem repeat expansion	582	NM_004409.5(DMPK):c.*224CTG[214]	P	1		1	2015	P	no_assertion_criteria_provided	2	2	-	-	-	-	-	-	-	-	DMPK is associated with myotonic dystrophy 1 (AD). "Normal alleles" have 5-34 repeats, "premutation alleles" have 35-49 repeats (asymptomatic, but children are at increased risk of inheriting a larger repeat size and thus exhibiting DM1 phenotype), and full penetrance alleles have >50 repeats. Variants involving >50 repeats are therefore classified as pathogenic. [PMID 26754337]	-	-
chr19:45770204:C:CCAGCAGCAGCAGCAGCAGCAGCAGCAGCAGCAGCAGCAGCAGCAGCAGCAGCAGCAGCAGCAGCAGCAGCAGCAGCAGCAGCAGCAGCAGCAGCAGCAGCAGCAGCAGCAGCAGCAGCAGCAGCAGCAGCAGCAGCAGCAGCAGCAGCAGCAGCAGCAGCAGCAGCAGCAGCAGCAGCAGCAGCAGCAGCAGCAGCAGCAGCAGCAGCAGCAGCAGCAGCAGCAGCAGCAGCAGCAGCAGCAGCAGCAGCAGCAGCAGCAGCAGCAGCAGCAGCAGCAGCAGCAGCAGCAGCAGCAGCAGCAGCAGCAGCAGCAGCAGCAGCAGCAGCAGCAGCAGCAGCAGCAGCAGCAGCAGCAGCAGCAGCAGCAGCAGCAGCAGCAG…	tandem repeat expansion	588	NM_004409.5(DMPK):c.*224CTG[216]	P	1		1	2015	P	no_assertion_criteria_provided	2	2	-	-	-	-	-	-	-	-	DMPK is associated with myotonic dystrophy 1 (AD). "Normal alleles" have 5-34 repeats, "premutation alleles" have 35-49 repeats (asymptomatic, but children are at increased risk of inheriting a larger repeat size and thus exhibiting DM1 phenotype), and full penetrance alleles have >50 repeats. Variants involving >50 repeats are therefore classified as pathogenic. [PMID 26754337]	-	-
chr19:45770204:C:CCAGCAGCAGCAGCAGCAGCAGCAGCAGCAGCAGCAGCAGCAGCAGCAGCAGCAGCAGCAGCAGCAGCAGCAGCAGCAGCAGCAGCAGCAGCAGCAGCAGCAGCAGCAGCAGCAGCAGCAGCAGCAGCAGCAGCAGCAGCAGCAGCAGCAGCAGCAGCAGCAGCAGCAGCAGCAGCAGCAGCAGCAGCAGCAGCAGCAGCAGCAGCAGCAGCAGCAGCAGCAGCAGCAGCAGCAGCAGCAGCAGCAGCAGCAGCAGCAGCAGCAGCAGCAGCAGCAGCAGCAGCAGCAGCAGCAGCAGCAGCAGCAGCAGCAGCAGCAGCAGCAGCAGCAGCAGCAGCAGCAGCAGCAGCAGCAGCAGCAGCAGCAGCAGCAGCAGCAGCAG…	tandem repeat expansion	615	NM_004409.5(DMPK):c.*224CTG[225]	P	1		1	2015	P	no_assertion_criteria_provided	2	2	-	-	-	-	-	-	-	-	DMPK is associated with myotonic dystrophy 1 (AD). "Normal alleles" have 5-34 repeats, "premutation alleles" have 35-49 repeats (asymptomatic, but children are at increased risk of inheriting a larger repeat size and thus exhibiting DM1 phenotype), and full penetrance alleles have >50 repeats. Variants involving >50 repeats are therefore classified as pathogenic. [PMID 26754337]	-	-
chr19:45770204:C:CCAGCAGCAGCAGCAGCAGCAGCAGCAGCAGCAGCAGCAGCAGCAGCAGCAGCAGCAGCAGCAGCAGCAGCAGCAGCAGCAGCAGCAGCAGCAGCAGCAGCAGCAGCAGCAGCAGCAGCAGCAGCAGCAGCAGCAGCAGCAGCAGCAGCAGCAGCAGCAGCAGCAGCAGCAGCAGCAGCAGCAGCAGCAGCAGCAGCAGCAGCAGCAGCAGCAGCAGCAGCAGCAGCAGCAGCAGCAGCAGCAGCAGCAGCAGCAGCAGCAGCAGCAGCAGCAGCAGCAGCAGCAGCAGCAGCAGCAGCAGCAGCAGCAGCAGCAGCAGCAGCAGCAGCAGCAGCAGCAGCAGCAGCAGCAGCAGCAGCAGCAGCAGCAGCAGCAGCAGCAG…	tandem repeat expansion	627	NM_004409.5(DMPK):c.*224CTG[229]	P	1		1	2015	P	no_assertion_criteria_provided	2	2	-	-	-	-	-	-	-	-	DMPK is associated with myotonic dystrophy 1 (AD). "Normal alleles" have 5-34 repeats, "premutation alleles" have 35-49 repeats (asymptomatic, but children are at increased risk of inheriting a larger repeat size and thus exhibiting DM1 phenotype), and full penetrance alleles have >50 repeats. Variants involving >50 repeats are therefore classified as pathogenic. [PMID 26754337]	-	-
chr19:45770204:C:CCAGCAGCAGCAGCAGCAGCAGCAGCAGCAGCAGCAGCAGCAGCAGCAGCAGCAGCAGCAGCAGCAGCAGCAGCAGCAGCAGCAGCAGCAGCAGCAGCAGCAGCAGCAGCAGCAGCAGCAGCAGCAGCAGCAGCAGCAGCAGCAGCAGCAGCAGCAGCAGCAGCAGCAGCAGCAGCAGCAGCAGCAGCAGCAGCAGCAGCAGCAGCAGCAGCAGCAGCAGCAGCAGCAGCAGCAGCAGCAGCAGCAGCAGCAGCAGCAGCAGCAGCAGCAGCAGCAGCAGCAGCAGCAGCAGCAGCAGCAGCAGCAGCAGCAGCAGCAGCAGCAGCAGCAGCAGCAGCAGCAGCAGCAGCAGCAGCAGCAGCAGCAGCAGCAGCAGCAGCAG…	tandem repeat expansion	630	NM_004409.5(DMPK):c.*224CTG[230]	P	1		1	2019	P	criteria_provided,_single_submitter	2	2	-	-	-	-	-	-	-	-	DMPK is associated with myotonic dystrophy 1 (AD). "Normal alleles" have 5-34 repeats, "premutation alleles" have 35-49 repeats (asymptomatic, but children are at increased risk of inheriting a larger repeat size and thus exhibiting DM1 phenotype), and full penetrance alleles have >50 repeats. Variants involving >50 repeats are therefore classified as pathogenic. [PMID 26754337]	-	-
chr19:45770204:C:CCAGCAGCAGCAGCAGCAGCAGCAGCAGCAGCAGCAGCAGCAGCAGCAGCAGCAGCAGCAGCAGCAGCAGCAGCAGCAGCAGCAGCAGCAGCAGCAGCAGCAGCAGCAGCAGCAGCAGCAGCAGCAGCAGCAGCAGCAGCAGCAGCAGCAGCAGCAGCAGCAGCAGCAGCAGCAGCAGCAGCAGCAGCAGCAGCAGCAGCAGCAGCAGCAGCAGCAGCAGCAGCAGCAGCAGCAGCAGCAGCAGCAGCAGCAGCAGCAGCAGCAGCAGCAGCAGCAGCAGCAGCAGCAGCAGCAGCAGCAGCAGCAGCAGCAGCAGCAGCAGCAGCAGCAGCAGCAGCAGCAGCAGCAGCAGCAGCAGCAGCAGCAGCAGCAGCAGCAGCAG…	tandem repeat expansion	636	NM_004409.5(DMPK):c.*224CTG[232]	P	1		1	2015	P	no_assertion_criteria_provided	2	2	-	-	-	-	-	-	-	-	DMPK is associated with myotonic dystrophy 1 (AD). "Normal alleles" have 5-34 repeats, "premutation alleles" have 35-49 repeats (asymptomatic, but children are at increased risk of inheriting a larger repeat size and thus exhibiting DM1 phenotype), and full penetrance alleles have >50 repeats. Variants involving >50 repeats are therefore classified as pathogenic. [PMID 26754337]	-	-
chr19:45770204:C:CCAGCAGCAGCAGCAGCAGCAGCAGCAGCAGCAGCAGCAGCAGCAGCAGCAGCAGCAGCAGCAGCAGCAGCAGCAGCAGCAGCAGCAGCAGCAGCAGCAGCAGCAGCAGCAGCAGCAGCAGCAGCAGCAGCAGCAGCAGCAGCAGCAGCAGCAGCAGCAGCAGCAGCAGCAGCAGCAGCAGCAGCAGCAGCAGCAGCAGCAGCAGCAGCAGCAGCAGCAGCAGCAGCAGCAGCAGCAGCAGCAGCAGCAGCAGCAGCAGCAGCAGCAGCAGCAGCAGCAGCAGCAGCAGCAGCAGCAGCAGCAGCAGCAGCAGCAGCAGCAGCAGCAGCAGCAGCAGCAGCAGCAGCAGCAGCAGCAGCAGCAGCAGCAGCAGCAGCAGCAG…	tandem repeat expansion	645	NM_004409.5(DMPK):c.*224CTG[235]	P	1		1	2015	P	no_assertion_criteria_provided	2	2	-	-	-	-	-	-	-	-	DMPK is associated with myotonic dystrophy 1 (AD). "Normal alleles" have 5-34 repeats, "premutation alleles" have 35-49 repeats (asymptomatic, but children are at increased risk of inheriting a larger repeat size and thus exhibiting DM1 phenotype), and full penetrance alleles have >50 repeats. Variants involving >50 repeats are therefore classified as pathogenic. [PMID 26754337]	-	-
chr19:45770204:C:CCAGCAGCAGCAGCAGCAGCAGCAGCAGCAGCAGCAGCAGCAGCAGCAGCAGCAGCAGCAGCAGCAGCAGCAGCAGCAGCAGCAGCAGCAGCAGCAGCAGCAGCAGCAGCAGCAGCAGCAGCAGCAGCAGCAGCAGCAGCAGCAGCAGCAGCAGCAGCAGCAGCAGCAGCAGCAGCAGCAGCAGCAGCAGCAGCAGCAGCAGCAGCAGCAGCAGCAGCAGCAGCAGCAGCAGCAGCAGCAGCAGCAGCAGCAGCAGCAGCAGCAGCAGCAGCAGCAGCAGCAGCAGCAGCAGCAGCAGCAGCAGCAGCAGCAGCAGCAGCAGCAGCAGCAGCAGCAGCAGCAGCAGCAGCAGCAGCAGCAGCAGCAGCAGCAGCAGCAGCAG…	tandem repeat expansion	648	NM_004409.5(DMPK):c.*224CTG[236]	P	1		1	2015	P	no_assertion_criteria_provided	2	2	-	-	-	-	-	-	-	-	DMPK is associated with myotonic dystrophy 1 (AD). "Normal alleles" have 5-34 repeats, "premutation alleles" have 35-49 repeats (asymptomatic, but children are at increased risk of inheriting a larger repeat size and thus exhibiting DM1 phenotype), and full penetrance alleles have >50 repeats. Variants involving >50 repeats are therefore classified as pathogenic. [PMID 26754337]	-	-
chr19:45770204:C:CCAGCAGCAGCAGCAGCAGCAGCAGCAGCAGCAGCAGCAGCAGCAGCAGCAGCAGCAGCAGCAGCAGCAGCAGCAGCAGCAGCAGCAGCAGCAGCAGCAGCAGCAGCAGCAGCAGCAGCAGCAGCAGCAGCAGCAGCAGCAGCAGCAGCAGCAGCAGCAGCAGCAGCAGCAGCAGCAGCAGCAGCAGCAGCAGCAGCAGCAGCAGCAGCAGCAGCAGCAGCAGCAGCAGCAGCAGCAGCAGCAGCAGCAGCAGCAGCAGCAGCAGCAGCAGCAGCAGCAGCAGCAGCAGCAGCAGCAGCAGCAGCAGCAGCAGCAGCAGCAGCAGCAGCAGCAGCAGCAGCAGCAGCAGCAGCAGCAGCAGCAGCAGCAGCAGCAGCAGCAG…	tandem repeat expansion	654	NM_004409.5(DMPK):c.*224CTG[238]	P	1		1	2015	P	no_assertion_criteria_provided	2	2	-	-	-	-	-	-	-	-	DMPK is associated with myotonic dystrophy 1 (AD). "Normal alleles" have 5-34 repeats, "premutation alleles" have 35-49 repeats (asymptomatic, but children are at increased risk of inheriting a larger repeat size and thus exhibiting DM1 phenotype), and full penetrance alleles have >50 repeats. Variants involving >50 repeats are therefore classified as pathogenic. [PMID 26754337]	-	-
chr19:45770204:C:CCAGCAGCAGCAGCAGCAGCAGCAGCAGCAGCAGCAGCAGCAGCAGCAGCAGCAGCAGCAGCAGCAGCAGCAGCAGCAGCAGCAGCAGCAGCAGCAGCAGCAGCAGCAGCAGCAGCAGCAGCAGCAGCAGCAGCAGCAGCAGCAGCAGCAGCAGCAGCAGCAGCAGCAGCAGCAGCAGCAGCAGCAGCAGCAGCAGCAGCAGCAGCAGCAGCAGCAGCAGCAGCAGCAGCAGCAGCAGCAGCAGCAGCAGCAGCAGCAGCAGCAGCAGCAGCAGCAGCAGCAGCAGCAGCAGCAGCAGCAGCAGCAGCAGCAGCAGCAGCAGCAGCAGCAGCAGCAGCAGCAGCAGCAGCAGCAGCAGCAGCAGCAGCAGCAGCAGCAGCAG…	tandem repeat expansion	663	NM_004409.5(DMPK):c.*224CTG[241]	P	1		1	2015	P	no_assertion_criteria_provided	2	2	-	-	-	-	-	-	-	-	DMPK is associated with myotonic dystrophy 1 (AD). "Normal alleles" have 5-34 repeats, "premutation alleles" have 35-49 repeats (asymptomatic, but children are at increased risk of inheriting a larger repeat size and thus exhibiting DM1 phenotype), and full penetrance alleles have >50 repeats. Variants involving >50 repeats are therefore classified as pathogenic. [PMID 26754337]	-	-
chr19:45770204:C:CCAGCAGCAGCAGCAGCAGCAGCAGCAGCAGCAGCAGCAGCAGCAGCAGCAGCAGCAGCAGCAGCAGCAGCAGCAGCAGCAGCAGCAGCAGCAGCAGCAGCAGCAGCAGCAGCAGCAGCAGCAGCAGCAGCAGCAGCAGCAGCAGCAGCAGCAGCAGCAGCAGCAGCAGCAGCAGCAGCAGCAGCAGCAGCAGCAGCAGCAGCAGCAGCAGCAGCAGCAGCAGCAGCAGCAGCAGCAGCAGCAGCAGCAGCAGCAGCAGCAGCAGCAGCAGCAGCAGCAGCAGCAGCAGCAGCAGCAGCAGCAGCAGCAGCAGCAGCAGCAGCAGCAGCAGCAGCAGCAGCAGCAGCAGCAGCAGCAGCAGCAGCAGCAGCAGCAGCAGCAG…	tandem repeat expansion	705	NM_004409.5(DMPK):c.*224CTG[255]	P	2		2	2019	P	criteria_provided,_single_submitter	2	2	-	-	-	-	-	-	-	-	DMPK is associated with myotonic dystrophy 1 (AD). "Normal alleles" have 5-34 repeats, "premutation alleles" have 35-49 repeats (asymptomatic, but children are at increased risk of inheriting a larger repeat size and thus exhibiting DM1 phenotype), and full penetrance alleles have >50 repeats. Variants involving >50 repeats are therefore classified as pathogenic. [PMID 26754337]	-	-
chr19:45770204:C:CCAGCAGCAGCAGCAGCAGCAGCAGCAGCAGCAGCAGCAGCAGCAGCAGCAGCAGCAGCAGCAGCAGCAGCAGCAGCAGCAGCAGCAGCAGCAGCAGCAGCAGCAGCAGCAGCAGCAGCAGCAGCAGCAGCAGCAGCAGCAGCAGCAGCAGCAGCAGCAGCAGCAGCAGCAGCAGCAGCAGCAGCAGCAGCAGCAGCAGCAGCAGCAGCAGCAGCAGCAGCAGCAGCAGCAGCAGCAGCAGCAGCAGCAGCAGCAGCAGCAGCAGCAGCAGCAGCAGCAGCAGCAGCAGCAGCAGCAGCAGCAGCAGCAGCAGCAGCAGCAGCAGCAGCAGCAGCAGCAGCAGCAGCAGCAGCAGCAGCAGCAGCAGCAGCAGCAGCAGCAG…	tandem repeat expansion	708	NM_004409.5(DMPK):c.*224CTG[256]	P	1		1	2015	P	no_assertion_criteria_provided	2	2	-	-	-	-	-	-	-	-	DMPK is associated with myotonic dystrophy 1 (AD). "Normal alleles" have 5-34 repeats, "premutation alleles" have 35-49 repeats (asymptomatic, but children are at increased risk of inheriting a larger repeat size and thus exhibiting DM1 phenotype), and full penetrance alleles have >50 repeats. Variants involving >50 repeats are therefore classified as pathogenic. [PMID 26754337]	-	-
chr19:45770204:C:CCAGCAGCAGCAGCAGCAGCAGCAGCAGCAGCAGCAGCAGCAGCAGCAGCAGCAGCAGCAGCAGCAGCAGCAGCAGCAGCAGCAGCAGCAGCAGCAGCAGCAGCAGCAGCAGCAGCAGCAGCAGCAGCAGCAGCAGCAGCAGCAGCAGCAGCAGCAGCAGCAGCAGCAGCAGCAGCAGCAGCAGCAGCAGCAGCAGCAGCAGCAGCAGCAGCAGCAGCAGCAGCAGCAGCAGCAGCAGCAGCAGCAGCAGCAGCAGCAGCAGCAGCAGCAGCAGCAGCAGCAGCAGCAGCAGCAGCAGCAGCAGCAGCAGCAGCAGCAGCAGCAGCAGCAGCAGCAGCAGCAGCAGCAGCAGCAGCAGCAGCAGCAGCAGCAGCAGCAGCAG…	tandem repeat expansion	720	NM_004409.5(DMPK):c.*224CTG[260]	P	1		1	2015	P	no_assertion_criteria_provided	2	2	-	-	-	-	-	-	-	-	DMPK is associated with myotonic dystrophy 1 (AD). "Normal alleles" have 5-34 repeats, "premutation alleles" have 35-49 repeats (asymptomatic, but children are at increased risk of inheriting a larger repeat size and thus exhibiting DM1 phenotype), and full penetrance alleles have >50 repeats. Variants involving >50 repeats are therefore classified as pathogenic. [PMID 26754337]	-	-
chr19:45770204:C:CCAGCAGCAGCAGCAGCAGCAGCAGCAGCAGCAGCAGCAGCAGCAGCAGCAGCAGCAGCAGCAGCAGCAGCAGCAGCAGCAGCAGCAGCAGCAGCAGCAGCAGCAGCAGCAGCAGCAGCAGCAGCAGCAGCAGCAGCAGCAGCAGCAGCAGCAGCAGCAGCAGCAGCAGCAGCAGCAGCAGCAGCAGCAGCAGCAGCAGCAGCAGCAGCAGCAGCAGCAGCAGCAGCAGCAGCAGCAGCAGCAGCAGCAGCAGCAGCAGCAGCAGCAGCAGCAGCAGCAGCAGCAGCAGCAGCAGCAGCAGCAGCAGCAGCAGCAGCAGCAGCAGCAGCAGCAGCAGCAGCAGCAGCAGCAGCAGCAGCAGCAGCAGCAGCAGCAGCAGCAG…	tandem repeat expansion	723	NM_004409.5(DMPK):c.*224CTG[261]	P	1		1	2015	P	no_assertion_criteria_provided	2	2	-	-	-	-	-	-	-	-	DMPK is associated with myotonic dystrophy 1 (AD). "Normal alleles" have 5-34 repeats, "premutation alleles" have 35-49 repeats (asymptomatic, but children are at increased risk of inheriting a larger repeat size and thus exhibiting DM1 phenotype), and full penetrance alleles have >50 repeats. Variants involving >50 repeats are therefore classified as pathogenic. [PMID 26754337]	-	-
chr19:45770204:C:CCAGCAGCAGCAGCAGCAGCAGCAGCAGCAGCAGCAGCAGCAGCAGCAGCAGCAGCAGCAGCAGCAGCAGCAGCAGCAGCAGCAGCAGCAGCAGCAGCAGCAGCAGCAGCAGCAGCAGCAGCAGCAGCAGCAGCAGCAGCAGCAGCAGCAGCAGCAGCAGCAGCAGCAGCAGCAGCAGCAGCAGCAGCAGCAGCAGCAGCAGCAGCAGCAGCAGCAGCAGCAGCAGCAGCAGCAGCAGCAGCAGCAGCAGCAGCAGCAGCAGCAGCAGCAGCAGCAGCAGCAGCAGCAGCAGCAGCAGCAGCAGCAGCAGCAGCAGCAGCAGCAGCAGCAGCAGCAGCAGCAGCAGCAGCAGCAGCAGCAGCAGCAGCAGCAGCAGCAGCAG…	tandem repeat expansion	732	NM_004409.5(DMPK):c.*224CTG[264]	P	1		1	2015	P	no_assertion_criteria_provided	2	2	-	-	-	-	-	-	-	-	DMPK is associated with myotonic dystrophy 1 (AD). "Normal alleles" have 5-34 repeats, "premutation alleles" have 35-49 repeats (asymptomatic, but children are at increased risk of inheriting a larger repeat size and thus exhibiting DM1 phenotype), and full penetrance alleles have >50 repeats. Variants involving >50 repeats are therefore classified as pathogenic. [PMID 26754337]	-	-
chr19:45770204:C:CCAGCAGCAGCAGCAGCAGCAGCAGCAGCAGCAGCAGCAGCAGCAGCAGCAGCAGCAGCAGCAGCAGCAGCAGCAGCAGCAGCAGCAGCAGCAGCAGCAGCAGCAGCAGCAGCAGCAGCAGCAGCAGCAGCAGCAGCAGCAGCAGCAGCAGCAGCAGCAGCAGCAGCAGCAGCAGCAGCAGCAGCAGCAGCAGCAGCAGCAGCAGCAGCAGCAGCAGCAGCAGCAGCAGCAGCAGCAGCAGCAGCAGCAGCAGCAGCAGCAGCAGCAGCAGCAGCAGCAGCAGCAGCAGCAGCAGCAGCAGCAGCAGCAGCAGCAGCAGCAGCAGCAGCAGCAGCAGCAGCAGCAGCAGCAGCAGCAGCAGCAGCAGCAGCAGCAGCAGCAG…	tandem repeat expansion	735	NM_004409.5(DMPK):c.*224CTG[265]	P	1		1	2015	P	no_assertion_criteria_provided	2	2	-	-	-	-	-	-	-	-	DMPK is associated with myotonic dystrophy 1 (AD). "Normal alleles" have 5-34 repeats, "premutation alleles" have 35-49 repeats (asymptomatic, but children are at increased risk of inheriting a larger repeat size and thus exhibiting DM1 phenotype), and full penetrance alleles have >50 repeats. Variants involving >50 repeats are therefore classified as pathogenic. [PMID 26754337]	-	-
chr19:45770204:C:CCAGCAGCAGCAGCAGCAGCAGCAGCAGCAGCAGCAGCAGCAGCAGCAGCAGCAGCAGCAGCAGCAGCAGCAGCAGCAGCAGCAGCAGCAGCAGCAGCAGCAGCAGCAGCAGCAGCAGCAGCAGCAGCAGCAGCAGCAGCAGCAGCAGCAGCAGCAGCAGCAGCAGCAGCAGCAGCAGCAGCAGCAGCAGCAGCAGCAGCAGCAGCAGCAGCAGCAGCAGCAGCAGCAGCAGCAGCAGCAGCAGCAGCAGCAGCAGCAGCAGCAGCAGCAGCAGCAGCAGCAGCAGCAGCAGCAGCAGCAGCAGCAGCAGCAGCAGCAGCAGCAGCAGCAGCAGCAGCAGCAGCAGCAGCAGCAGCAGCAGCAGCAGCAGCAGCAGCAGCAG…	tandem repeat expansion	753	NM_004409.5(DMPK):c.*224CTG[271]	P	1		1	2015	P	no_assertion_criteria_provided	2	2	-	-	-	-	-	-	-	-	DMPK is associated with myotonic dystrophy 1 (AD). "Normal alleles" have 5-34 repeats, "premutation alleles" have 35-49 repeats (asymptomatic, but children are at increased risk of inheriting a larger repeat size and thus exhibiting DM1 phenotype), and full penetrance alleles have >50 repeats. Variants involving >50 repeats are therefore classified as pathogenic. [PMID 26754337]	-	-
chr19:45770204:C:CCAGCAGCAGCAGCAGCAGCAGCAGCAGCAGCAGCAGCAGCAGCAGCAGCAGCAGCAGCAGCAGCAGCAGCAGCAGCAGCAGCAGCAGCAGCAGCAGCAGCAGCAGCAGCAGCAGCAGCAGCAGCAGCAGCAGCAGCAGCAGCAGCAGCAGCAGCAGCAGCAGCAGCAGCAGCAGCAGCAGCAGCAGCAGCAGCAGCAGCAGCAGCAGCAGCAGCAGCAGCAGCAGCAGCAGCAGCAGCAGCAGCAGCAGCAGCAGCAGCAGCAGCAGCAGCAGCAGCAGCAGCAGCAGCAGCAGCAGCAGCAGCAGCAGCAGCAGCAGCAGCAGCAGCAGCAGCAGCAGCAGCAGCAGCAGCAGCAGCAGCAGCAGCAGCAGCAGCAGCAG…	tandem repeat expansion	780	NM_004409.5(DMPK):c.*224CTG[280]	P	1		1	2019	P	criteria_provided,_single_submitter	2	2	-	-	-	-	-	-	-	-	DMPK is associated with myotonic dystrophy 1 (AD). "Normal alleles" have 5-34 repeats, "premutation alleles" have 35-49 repeats (asymptomatic, but children are at increased risk of inheriting a larger repeat size and thus exhibiting DM1 phenotype), and full penetrance alleles have >50 repeats. Variants involving >50 repeats are therefore classified as pathogenic. [PMID 26754337]	-	-
chr19:45770204:C:CCAGCAGCAGCAGCAGCAGCAGCAGCAGCAGCAGCAGCAGCAGCAGCAGCAGCAGCAGCAGCAGCAGCAGCAGCAGCAGCAGCAGCAGCAGCAGCAGCAGCAGCAGCAGCAGCAGCAGCAGCAGCAGCAGCAGCAGCAGCAGCAGCAGCAGCAGCAGCAGCAGCAGCAGCAGCAGCAGCAGCAGCAGCAGCAGCAGCAGCAGCAGCAGCAGCAGCAGCAGCAGCAGCAGCAGCAGCAGCAGCAGCAGCAGCAGCAGCAGCAGCAGCAGCAGCAGCAGCAGCAGCAGCAGCAGCAGCAGCAGCAGCAGCAGCAGCAGCAGCAGCAGCAGCAGCAGCAGCAGCAGCAGCAGCAGCAGCAGCAGCAGCAGCAGCAGCAGCAGCAG…	tandem repeat expansion	783	NM_004409.5(DMPK):c.*224CTG[281]	P	1		1	2015	P	no_assertion_criteria_provided	2	2	-	-	-	-	-	-	-	-	DMPK is associated with myotonic dystrophy 1 (AD). "Normal alleles" have 5-34 repeats, "premutation alleles" have 35-49 repeats (asymptomatic, but children are at increased risk of inheriting a larger repeat size and thus exhibiting DM1 phenotype), and full penetrance alleles have >50 repeats. Variants involving >50 repeats are therefore classified as pathogenic. [PMID 26754337]	-	-
chr19:45770204:C:CCAGCAGCAGCAGCAGCAGCAGCAGCAGCAGCAGCAGCAGCAGCAGCAGCAGCAGCAGCAGCAGCAGCAGCAGCAGCAGCAGCAGCAGCAGCAGCAGCAGCAGCAGCAGCAGCAGCAGCAGCAGCAGCAGCAGCAGCAGCAGCAGCAGCAGCAGCAGCAGCAGCAGCAGCAGCAGCAGCAGCAGCAGCAGCAGCAGCAGCAGCAGCAGCAGCAGCAGCAGCAGCAGCAGCAGCAGCAGCAGCAGCAGCAGCAGCAGCAGCAGCAGCAGCAGCAGCAGCAGCAGCAGCAGCAGCAGCAGCAGCAGCAGCAGCAGCAGCAGCAGCAGCAGCAGCAGCAGCAGCAGCAGCAGCAGCAGCAGCAGCAGCAGCAGCAGCAGCAGCAG…	tandem repeat expansion	804	NM_004409.5(DMPK):c.*224CTG[288]	P	1		1	2018	P	no_assertion_criteria_provided	2	2	-	-	-	-	-	-	-	-	DMPK is associated with myotonic dystrophy 1 (AD). "Normal alleles" have 5-34 repeats, "premutation alleles" have 35-49 repeats (asymptomatic, but children are at increased risk of inheriting a larger repeat size and thus exhibiting DM1 phenotype), and full penetrance alleles have >50 repeats. Variants involving >50 repeats are therefore classified as pathogenic. [PMID 26754337]	-	-
chr19:45770204:C:CCAGCAGCAGCAGCAGCAGCAGCAGCAGCAGCAGCAGCAGCAGCAGCAGCAGCAGCAGCAGCAGCAGCAGCAGCAGCAGCAGCAGCAGCAGCAGCAGCAGCAGCAGCAGCAGCAGCAGCAGCAGCAGCAGCAGCAGCAGCAGCAGCAGCAGCAGCAGCAGCAGCAGCAGCAGCAGCAGCAGCAGCAGCAGCAGCAGCAGCAGCAGCAGCAGCAGCAGCAGCAGCAGCAGCAGCAGCAGCAGCAGCAGCAGCAGCAGCAGCAGCAGCAGCAGCAGCAGCAGCAGCAGCAGCAGCAGCAGCAGCAGCAGCAGCAGCAGCAGCAGCAGCAGCAGCAGCAGCAGCAGCAGCAGCAGCAGCAGCAGCAGCAGCAGCAGCAGCAGCAG…	tandem repeat expansion	849	NM_004409.5(DMPK):c.*224CTG[303]	P	1		1	2015	P	no_assertion_criteria_provided	2	2	-	-	-	-	-	-	-	-	DMPK is associated with myotonic dystrophy 1 (AD). "Normal alleles" have 5-34 repeats, "premutation alleles" have 35-49 repeats (asymptomatic, but children are at increased risk of inheriting a larger repeat size and thus exhibiting DM1 phenotype), and full penetrance alleles have >50 repeats. Variants involving >50 repeats are therefore classified as pathogenic. [PMID 26754337]	-	-
chr19:45770204:C:CCAGCAGCAGCAGCAGCAGCAGCAGCAGCAGCAGCAGCAGCAGCAGCAGCAGCAGCAGCAGCAGCAGCAGCAGCAGCAGCAGCAGCAGCAGCAGCAGCAGCAGCAGCAGCAGCAGCAGCAGCAGCAGCAGCAGCAGCAGCAGCAGCAGCAGCAGCAGCAGCAGCAGCAGCAGCAGCAGCAGCAGCAGCAGCAGCAGCAGCAGCAGCAGCAGCAGCAGCAGCAGCAGCAGCAGCAGCAGCAGCAGCAGCAGCAGCAGCAGCAGCAGCAGCAGCAGCAGCAGCAGCAGCAGCAGCAGCAGCAGCAGCAGCAGCAGCAGCAGCAGCAGCAGCAGCAGCAGCAGCAGCAGCAGCAGCAGCAGCAGCAGCAGCAGCAGCAGCAGCAG…	tandem repeat expansion	861	NM_004409.5(DMPK):c.*224CTG[307]	P	1		1	2015	P	no_assertion_criteria_provided	2	2	-	-	-	-	-	-	-	-	DMPK is associated with myotonic dystrophy 1 (AD). "Normal alleles" have 5-34 repeats, "premutation alleles" have 35-49 repeats (asymptomatic, but children are at increased risk of inheriting a larger repeat size and thus exhibiting DM1 phenotype), and full penetrance alleles have >50 repeats. Variants involving >50 repeats are therefore classified as pathogenic. [PMID 26754337]	-	-
chr19:45770204:C:CCAGCAGCAGCAGCAGCAGCAGCAGCAGCAGCAGCAGCAGCAGCAGCAGCAGCAGCAGCAGCAGCAGCAGCAGCAGCAGCAGCAGCAGCAGCAGCAGCAGCAGCAGCAGCAGCAGCAGCAGCAGCAGCAGCAGCAGCAGCAGCAGCAGCAGCAGCAGCAGCAGCAGCAGCAGCAGCAGCAGCAGCAGCAGCAGCAGCAGCAGCAGCAGCAGCAGCAGCAGCAGCAGCAGCAGCAGCAGCAGCAGCAGCAGCAGCAGCAGCAGCAGCAGCAGCAGCAGCAGCAGCAGCAGCAGCAGCAGCAGCAGCAGCAGCAGCAGCAGCAGCAGCAGCAGCAGCAGCAGCAGCAGCAGCAGCAGCAGCAGCAGCAGCAGCAGCAGCAGCAG…	tandem repeat expansion	879	NM_004409.5(DMPK):c.*224CTG[313]	P	1		1	2015	P	no_assertion_criteria_provided	2	2	-	-	-	-	-	-	-	-	DMPK is associated with myotonic dystrophy 1 (AD). "Normal alleles" have 5-34 repeats, "premutation alleles" have 35-49 repeats (asymptomatic, but children are at increased risk of inheriting a larger repeat size and thus exhibiting DM1 phenotype), and full penetrance alleles have >50 repeats. Variants involving >50 repeats are therefore classified as pathogenic. [PMID 26754337]	-	-
chr19:45770204:C:CCAGCAGCAGCAGCAGCAGCAGCAGCAGCAGCAGCAGCAGCAGCAGCAGCAGCAGCAGCAGCAGCAGCAGCAGCAGCAGCAGCAGCAGCAGCAGCAGCAGCAGCAGCAGCAGCAGCAGCAGCAGCAGCAGCAGCAGCAGCAGCAGCAGCAGCAGCAGCAGCAGCAGCAGCAGCAGCAGCAGCAGCAGCAGCAGCAGCAGCAGCAGCAGCAGCAGCAGCAGCAGCAGCAGCAGCAGCAGCAGCAGCAGCAGCAGCAGCAGCAGCAGCAGCAGCAGCAGCAGCAGCAGCAGCAGCAGCAGCAGCAGCAGCAGCAGCAGCAGCAGCAGCAGCAGCAGCAGCAGCAGCAGCAGCAGCAGCAGCAGCAGCAGCAGCAGCAGCAGCAG…	tandem repeat expansion	894	NM_004409.5(DMPK):c.*224CTG[318]	P	1		1	2015	P	no_assertion_criteria_provided	2	2	-	-	-	-	-	-	-	-	DMPK is associated with myotonic dystrophy 1 (AD). "Normal alleles" have 5-34 repeats, "premutation alleles" have 35-49 repeats (asymptomatic, but children are at increased risk of inheriting a larger repeat size and thus exhibiting DM1 phenotype), and full penetrance alleles have >50 repeats. Variants involving >50 repeats are therefore classified as pathogenic. [PMID 26754337]	-	-
chr19:45770204:C:CCAGCAGCAGCAGCAGCAGCAGCAGCAGCAGCAGCAGCAGCAGCAGCAGCAGCAGCAGCAGCAGCAGCAGCAGCAGCAGCAGCAGCAGCAGCAGCAGCAGCAGCAGCAGCAGCAGCAGCAGCAGCAGCAGCAGCAGCAGCAGCAGCAGCAGCAGCAGCAGCAGCAGCAGCAGCAGCAGCAGCAGCAGCAGCAGCAGCAGCAGCAGCAGCAGCAGCAGCAGCAGCAGCAGCAGCAGCAGCAGCAGCAGCAGCAGCAGCAGCAGCAGCAGCAGCAGCAGCAGCAGCAGCAGCAGCAGCAGCAGCAGCAGCAGCAGCAGCAGCAGCAGCAGCAGCAGCAGCAGCAGCAGCAGCAGCAGCAGCAGCAGCAGCAGCAGCAGCAGCAG…	tandem repeat expansion	921	NM_004409.5(DMPK):c.*224CTG[327]	P	1		1	2015	P	no_assertion_criteria_provided	2	2	-	-	-	-	-	-	-	-	DMPK is associated with myotonic dystrophy 1 (AD). "Normal alleles" have 5-34 repeats, "premutation alleles" have 35-49 repeats (asymptomatic, but children are at increased risk of inheriting a larger repeat size and thus exhibiting DM1 phenotype), and full penetrance alleles have >50 repeats. Variants involving >50 repeats are therefore classified as pathogenic. [PMID 26754337]	-	-
chr19:45770204:C:CCAGCAGCAGCAGCAGCAGCAGCAGCAGCAGCAGCAGCAGCAGCAGCAGCAGCAGCAGCAGCAGCAGCAGCAGCAGCAGCAGCAGCAGCAGCAGCAGCAGCAGCAGCAGCAGCAGCAGCAGCAGCAGCAGCAGCAGCAGCAGCAGCAGCAGCAGCAGCAGCAGCAGCAGCAGCAGCAGCAGCAGCAGCAGCAGCAGCAGCAGCAGCAGCAGCAGCAGCAGCAGCAGCAGCAGCAGCAGCAGCAGCAGCAGCAGCAGCAGCAGCAGCAGCAGCAGCAGCAGCAGCAGCAGCAGCAGCAGCAGCAGCAGCAGCAGCAGCAGCAGCAGCAGCAGCAGCAGCAGCAGCAGCAGCAGCAGCAGCAGCAGCAGCAGCAGCAGCAGCAG…	tandem repeat expansion	930	NM_004409.5(DMPK):c.*224CTG[330]	P	1		1	2019	P	criteria_provided,_single_submitter	2	2	-	-	-	-	-	-	-	-	DMPK is associated with myotonic dystrophy 1 (AD). "Normal alleles" have 5-34 repeats, "premutation alleles" have 35-49 repeats (asymptomatic, but children are at increased risk of inheriting a larger repeat size and thus exhibiting DM1 phenotype), and full penetrance alleles have >50 repeats. Variants involving >50 repeats are therefore classified as pathogenic. [PMID 26754337]	-	-
chr19:45770204:C:CCAGCAGCAGCAGCAGCAGCAGCAGCAGCAGCAGCAGCAGCAGCAGCAGCAGCAGCAGCAGCAGCAGCAGCAGCAGCAGCAGCAGCAGCAGCAGCAGCAGCAGCAGCAGCAGCAGCAGCAGCAGCAGCAGCAGCAGCAGCAGCAGCAGCAGCAGCAGCAGCAGCAGCAGCAGCAGCAGCAGCAGCAGCAGCAGCAGCAGCAGCAGCAGCAGCAGCAGCAGCAGCAGCAGCAGCAGCAGCAGCAGCAGCAGCAGCAGCAGCAGCAGCAGCAGCAGCAGCAGCAGCAGCAGCAGCAGCAGCAGCAGCAGCAGCAGCAGCAGCAGCAGCAGCAGCAGCAGCAGCAGCAGCAGCAGCAGCAGCAGCAGCAGCAGCAGCAGCAGCAG…	tandem repeat expansion	939	NM_004409.5(DMPK):c.*224CTG[333]	P	1		1	2015	P	no_assertion_criteria_provided	2	2	-	-	-	-	-	-	-	-	DMPK is associated with myotonic dystrophy 1 (AD). "Normal alleles" have 5-34 repeats, "premutation alleles" have 35-49 repeats (asymptomatic, but children are at increased risk of inheriting a larger repeat size and thus exhibiting DM1 phenotype), and full penetrance alleles have >50 repeats. Variants involving >50 repeats are therefore classified as pathogenic. [PMID 26754337]	-	-
chr19:45770204:C:CCAGCAGCAGCAGCAGCAGCAGCAGCAGCAGCAGCAGCAGCAGCAGCAGCAGCAGCAGCAGCAGCAGCAGCAGCAGCAGCAGCAGCAGCAGCAGCAGCAGCAGCAGCAGCAGCAGCAGCAGCAGCAGCAGCAGCAGCAGCAGCAGCAGCAGCAGCAGCAGCAGCAGCAGCAGCAGCAGCAGCAGCAGCAGCAGCAGCAGCAGCAGCAGCAGCAGCAGCAGCAGCAGCAGCAGCAGCAGCAGCAGCAGCAGCAGCAGCAGCAGCAGCAGCAGCAGCAGCAGCAGCAGCAGCAGCAGCAGCAGCAGCAGCAGCAGCAGCAGCAGCAGCAGCAGCAGCAGCAGCAGCAGCAGCAGCAGCAGCAGCAGCAGCAGCAGCAGCAGCAG…	tandem repeat expansion	957	NM_004409.5(DMPK):c.*224CTG[339]	P	1		1	2015	P	no_assertion_criteria_provided	2	2	-	-	-	-	-	-	-	-	DMPK is associated with myotonic dystrophy 1 (AD). "Normal alleles" have 5-34 repeats, "premutation alleles" have 35-49 repeats (asymptomatic, but children are at increased risk of inheriting a larger repeat size and thus exhibiting DM1 phenotype), and full penetrance alleles have >50 repeats. Variants involving >50 repeats are therefore classified as pathogenic. [PMID 26754337]	-	-
chr19:45770204:C:CCAGCAGCAGCAGCAGCAGCAGCAGCAGCAGCAGCAGCAGCAGCAGCAGCAGCAGCAGCAGCAGCAGCAGCAGCAGCAGCAGCAGCAGCAGCAGCAGCAGCAGCAGCAGCAGCAGCAGCAGCAGCAGCAGCAGCAGCAGCAGCAGCAGCAGCAGCAGCAGCAGCAGCAGCAGCAGCAGCAGCAGCAGCAGCAGCAGCAGCAGCAGCAGCAGCAGCAGCAGCAGCAGCAGCAGCAGCAGCAGCAGCAGCAGCAGCAGCAGCAGCAGCAGCAGCAGCAGCAGCAGCAGCAGCAGCAGCAGCAGCAGCAGCAGCAGCAGCAGCAGCAGCAGCAGCAGCAGCAGCAGCAGCAGCAGCAGCAGCAGCAGCAGCAGCAGCAGCAGCAG…	tandem repeat expansion	975	NM_004409.5(DMPK):c.*224CTG[345]	P	1		1	2015	P	no_assertion_criteria_provided	2	2	-	-	-	-	-	-	-	-	DMPK is associated with myotonic dystrophy 1 (AD). "Normal alleles" have 5-34 repeats, "premutation alleles" have 35-49 repeats (asymptomatic, but children are at increased risk of inheriting a larger repeat size and thus exhibiting DM1 phenotype), and full penetrance alleles have >50 repeats. Variants involving >50 repeats are therefore classified as pathogenic. [PMID 26754337]	-	-
chr19:45770204:C:CCAGCAGCAGCAGCAGCAGCAGCAGCAGCAGCAGCAGCAGCAGCAGCAGCAGCAGCAGCAGCAGCAGCAGCAGCAGCAGCAGCAGCAGCAGCAGCAGCAGCAGCAGCAGCAGCAGCAGCAGCAGCAGCAGCAGCAGCAGCAGCAGCAGCAGCAGCAGCAGCAGCAGCAGCAGCAGCAGCAGCAGCAGCAGCAGCAGCAGCAGCAGCAGCAGCAGCAGCAGCAGCAGCAGCAGCAGCAGCAGCAGCAGCAGCAGCAGCAGCAGCAGCAGCAGCAGCAGCAGCAGCAGCAGCAGCAGCAGCAGCAGCAGCAGCAGCAGCAGCAGCAGCAGCAGCAGCAGCAGCAGCAGCAGCAGCAGCAGCAGCAGCAGCAGCAGCAGCAGCAG…	tandem repeat expansion	981	NM_004409.5(DMPK):c.*224CTG[347]	P	1		1	2015	P	no_assertion_criteria_provided	2	2	-	-	-	-	-	-	-	-	DMPK is associated with myotonic dystrophy 1 (AD). "Normal alleles" have 5-34 repeats, "premutation alleles" have 35-49 repeats (asymptomatic, but children are at increased risk of inheriting a larger repeat size and thus exhibiting DM1 phenotype), and full penetrance alleles have >50 repeats. Variants involving >50 repeats are therefore classified as pathogenic. [PMID 26754337]	-	-
chr19:45770204:C:CCAGCAGCAGCAGCAGCAGCAGCAGCAGCAGCAGCAGCAGCAGCAGCAGCAGCAGCAGCAGCAGCAGCAGCAGCAGCAGCAGCAGCAGCAGCAGCAGCAGCAGCAGCAGCAGCAGCAGCAGCAGCAGCAGCAGCAGCAGCAGCAGCAGCAGCAGCAGCAGCAGCAGCAGCAGCAGCAGCAGCAGCAGCAGCAGCAGCAGCAGCAGCAGCAGCAGCAGCAGCAGCAGCAGCAGCAGCAGCAGCAGCAGCAGCAGCAGCAGCAGCAGCAGCAGCAGCAGCAGCAGCAGCAGCAGCAGCAGCAGCAGCAGCAGCAGCAGCAGCAGCAGCAGCAGCAGCAGCAGCAGCAGCAGCAGCAGCAGCAGCAGCAGCAGCAGCAGCAGCAG…	tandem repeat expansion	993	NM_004409.5(DMPK):c.*224CTG[351]	P	1		1	2015	P	no_assertion_criteria_provided	2	2	-	-	-	-	-	-	-	-	DMPK is associated with myotonic dystrophy 1 (AD). "Normal alleles" have 5-34 repeats, "premutation alleles" have 35-49 repeats (asymptomatic, but children are at increased risk of inheriting a larger repeat size and thus exhibiting DM1 phenotype), and full penetrance alleles have >50 repeats. Variants involving >50 repeats are therefore classified as pathogenic. [PMID 26754337]	-	-
chr19:45770204:C:CCAGCAGCAGCAGCAGCAGCAGCAGCAGCAGCAGCAGCAGCAGCAGCAGCAGCAGCAGCAGCAGCAGCAGCAGCAGCAGCAGCAGCAGCAGCAGCAGCAGCAGCAGCAGCAGCAGCAGCAGCAGCAGCAGCAGCAGCAGCAGCAGCAGCAGCAGCAGCAGCAGCAGCAGCAGCAGCAGCAGCAGCAGCAGCAGCAGCAGCAGCAGCAGCAGCAGCAGCAGCAGCAGCAGCAGCAGCAGCAGCAGCAGCAGCAGCAGCAGCAGCAGCAGCAGCAGCAGCAGCAGCAGCAGCAGCAGCAGCAGCAGCAGCAGCAGCAGCAGCAGCAGCAGCAGCAGCAGCAGCAGCAGCAGCAGCAGCAGCAGCAGCAGCAGCAGCAGCAGCAG…	tandem repeat expansion	996	NM_004409.5(DMPK):c.*224CTG[352]	P	1		1	2015	P	no_assertion_criteria_provided	2	2	-	-	-	-	-	-	-	-	DMPK is associated with myotonic dystrophy 1 (AD). "Normal alleles" have 5-34 repeats, "premutation alleles" have 35-49 repeats (asymptomatic, but children are at increased risk of inheriting a larger repeat size and thus exhibiting DM1 phenotype), and full penetrance alleles have >50 repeats. Variants involving >50 repeats are therefore classified as pathogenic. [PMID 26754337]	-	-
chr19:45770204:C:CCAGCAGCAGCAGCAGCAGCAGCAGCAGCAGCAGCAGCAGCAGCAGCAGCAGCAGCAGCAGCAGCAGCAGCAGCAGCAGCAGCAGCAGCAGCAGCAGCAGCAGCAGCAGCAGCAGCAGCAGCAGCAGCAGCAGCAGCAGCAGCAGCAGCAGCAGCAGCAGCAGCAGCAGCAGCAGCAGCAGCAGCAGCAGCAGCAGCAGCAGCAGCAGCAGCAGCAGCAGCAGCAGCAGCAGCAGCAGCAGCAGCAGCAGCAGCAGCAGCAGCAGCAGCAGCAGCAGCAGCAGCAGCAGCAGCAGCAGCAGCAGCAGCAGCAGCAGCAGCAGCAGCAGCAGCAGCAGCAGCAGCAGCAGCAGCAGCAGCAGCAGCAGCAGCAGCAGCAGCAG…	tandem repeat expansion	999	NM_004409.5(DMPK):c.*224CTG[353]	P	1		1	2015	P	no_assertion_criteria_provided	2	2	-	-	-	-	-	-	-	-	DMPK is associated with myotonic dystrophy 1 (AD). "Normal alleles" have 5-34 repeats, "premutation alleles" have 35-49 repeats (asymptomatic, but children are at increased risk of inheriting a larger repeat size and thus exhibiting DM1 phenotype), and full penetrance alleles have >50 repeats. Variants involving >50 repeats are therefore classified as pathogenic. [PMID 26754337]	-	-
chr19:45770204:C:CCAGCAGCAGCAGCAGCAGCAGCAGCAGCAGCAGCAGCAGCAGCAGCAGCAGCAGCAGCAGCAGCAGCAGCAGCAGCAGCAGCAGCAGCAGCAGCAGCAGCAGCAGCAGCAGCAGCAGCAGCAGCAGCAGCAGCAGCAGCAGCAGCAGCAGCAGCAGCAGCAGCAGCAGCAGCAGCAGCAGCAGCAGCAGCAGCAGCAGCAGCAGCAGCAGCAGCAGCAGCAGCAGCAGCAGCAGCAGCAGCAGCAGCAGCAGCAGCAGCAGCAGCAGCAGCAGCAGCAGCAGCAGCAGCAGCAGCAGCAGCAGCAGCAGCAGCAGCAGCAGCAGCAGCAGCAGCAGCAGCAGCAGCAGCAGCAGCAGCAGCAGCAGCAGCAGCAGCAGCAG…	tandem repeat expansion	1002	NM_004409.5(DMPK):c.*224CTG[354]	P	1		1	2015	P	no_assertion_criteria_provided	2	2	-	-	-	-	-	-	-	-	DMPK is associated with myotonic dystrophy 1 (AD). "Normal alleles" have 5-34 repeats, "premutation alleles" have 35-49 repeats (asymptomatic, but children are at increased risk of inheriting a larger repeat size and thus exhibiting DM1 phenotype), and full penetrance alleles have >50 repeats. Variants involving >50 repeats are therefore classified as pathogenic. [PMID 26754337]	-	-
chr19:45770204:C:CCAGCAGCAGCAGCAGCAGCAGCAGCAGCAGCAGCAGCAGCAGCAGCAGCAGCAGCAGCAGCAGCAGCAGCAGCAGCAGCAGCAGCAGCAGCAGCAGCAGCAGCAGCAGCAGCAGCAGCAGCAGCAGCAGCAGCAGCAGCAGCAGCAGCAGCAGCAGCAGCAGCAGCAGCAGCAGCAGCAGCAGCAGCAGCAGCAGCAGCAGCAGCAGCAGCAGCAGCAGCAGCAGCAGCAGCAGCAGCAGCAGCAGCAGCAGCAGCAGCAGCAGCAGCAGCAGCAGCAGCAGCAGCAGCAGCAGCAGCAGCAGCAGCAGCAGCAGCAGCAGCAGCAGCAGCAGCAGCAGCAGCAGCAGCAGCAGCAGCAGCAGCAGCAGCAGCAGCAGCAG…	tandem repeat expansion	1032	NM_004409.5(DMPK):c.*224CTG[364]	P	1		1	2015	P	no_assertion_criteria_provided	2	2	-	-	-	-	-	-	-	-	DMPK is associated with myotonic dystrophy 1 (AD). "Normal alleles" have 5-34 repeats, "premutation alleles" have 35-49 repeats (asymptomatic, but children are at increased risk of inheriting a larger repeat size and thus exhibiting DM1 phenotype), and full penetrance alleles have >50 repeats. Variants involving >50 repeats are therefore classified as pathogenic. [PMID 26754337]	-	-
chr19:45770204:C:CCAGCAGCAGCAGCAGCAGCAGCAGCAGCAGCAGCAGCAGCAGCAGCAGCAGCAGCAGCAGCAGCAGCAGCAGCAGCAGCAGCAGCAGCAGCAGCAGCAGCAGCAGCAGCAGCAGCAGCAGCAGCAGCAGCAGCAGCAGCAGCAGCAGCAGCAGCAGCAGCAGCAGCAGCAGCAGCAGCAGCAGCAGCAGCAGCAGCAGCAGCAGCAGCAGCAGCAGCAGCAGCAGCAGCAGCAGCAGCAGCAGCAGCAGCAGCAGCAGCAGCAGCAGCAGCAGCAGCAGCAGCAGCAGCAGCAGCAGCAGCAGCAGCAGCAGCAGCAGCAGCAGCAGCAGCAGCAGCAGCAGCAGCAGCAGCAGCAGCAGCAGCAGCAGCAGCAGCAGCAG…	tandem repeat expansion	1053	NM_004409.5(DMPK):c.*224CTG[371]	P	1		1	2015	P	no_assertion_criteria_provided	2	2	-	-	-	-	-	-	-	-	DMPK is associated with myotonic dystrophy 1 (AD). "Normal alleles" have 5-34 repeats, "premutation alleles" have 35-49 repeats (asymptomatic, but children are at increased risk of inheriting a larger repeat size and thus exhibiting DM1 phenotype), and full penetrance alleles have >50 repeats. Variants involving >50 repeats are therefore classified as pathogenic. [PMID 26754337]	-	-
chr19:45770204:C:CCAGCAGCAGCAGCAGCAGCAGCAGCAGCAGCAGCAGCAGCAGCAGCAGCAGCAGCAGCAGCAGCAGCAGCAGCAGCAGCAGCAGCAGCAGCAGCAGCAGCAGCAGCAGCAGCAGCAGCAGCAGCAGCAGCAGCAGCAGCAGCAGCAGCAGCAGCAGCAGCAGCAGCAGCAGCAGCAGCAGCAGCAGCAGCAGCAGCAGCAGCAGCAGCAGCAGCAGCAGCAGCAGCAGCAGCAGCAGCAGCAGCAGCAGCAGCAGCAGCAGCAGCAGCAGCAGCAGCAGCAGCAGCAGCAGCAGCAGCAGCAGCAGCAGCAGCAGCAGCAGCAGCAGCAGCAGCAGCAGCAGCAGCAGCAGCAGCAGCAGCAGCAGCAGCAGCAGCAGCAG…	tandem repeat expansion	1056	NM_004409.5(DMPK):c.*224CTG[372]	P	1		1	2015	P	no_assertion_criteria_provided	2	2	-	-	-	-	-	-	-	-	DMPK is associated with myotonic dystrophy 1 (AD). "Normal alleles" have 5-34 repeats, "premutation alleles" have 35-49 repeats (asymptomatic, but children are at increased risk of inheriting a larger repeat size and thus exhibiting DM1 phenotype), and full penetrance alleles have >50 repeats. Variants involving >50 repeats are therefore classified as pathogenic. [PMID 26754337]	-	-
chr19:45770204:C:CCAGCAGCAGCAGCAGCAGCAGCAGCAGCAGCAGCAGCAGCAGCAGCAGCAGCAGCAGCAGCAGCAGCAGCAGCAGCAGCAGCAGCAGCAGCAGCAGCAGCAGCAGCAGCAGCAGCAGCAGCAGCAGCAGCAGCAGCAGCAGCAGCAGCAGCAGCAGCAGCAGCAGCAGCAGCAGCAGCAGCAGCAGCAGCAGCAGCAGCAGCAGCAGCAGCAGCAGCAGCAGCAGCAGCAGCAGCAGCAGCAGCAGCAGCAGCAGCAGCAGCAGCAGCAGCAGCAGCAGCAGCAGCAGCAGCAGCAGCAGCAGCAGCAGCAGCAGCAGCAGCAGCAGCAGCAGCAGCAGCAGCAGCAGCAGCAGCAGCAGCAGCAGCAGCAGCAGCAGCAG…	tandem repeat expansion	1059	NM_004409.5(DMPK):c.*224CTG[373]	P	1		1	2015	P	no_assertion_criteria_provided	2	2	-	-	-	-	-	-	-	-	DMPK is associated with myotonic dystrophy 1 (AD). "Normal alleles" have 5-34 repeats, "premutation alleles" have 35-49 repeats (asymptomatic, but children are at increased risk of inheriting a larger repeat size and thus exhibiting DM1 phenotype), and full penetrance alleles have >50 repeats. Variants involving >50 repeats are therefore classified as pathogenic. [PMID 26754337]	-	-
chr19:45770204:C:CCAGCAGCAGCAGCAGCAGCAGCAGCAGCAGCAGCAGCAGCAGCAGCAGCAGCAGCAGCAGCAGCAGCAGCAGCAGCAGCAGCAGCAGCAGCAGCAGCAGCAGCAGCAGCAGCAGCAGCAGCAGCAGCAGCAGCAGCAGCAGCAGCAGCAGCAGCAGCAGCAGCAGCAGCAGCAGCAGCAGCAGCAGCAGCAGCAGCAGCAGCAGCAGCAGCAGCAGCAGCAGCAGCAGCAGCAGCAGCAGCAGCAGCAGCAGCAGCAGCAGCAGCAGCAGCAGCAGCAGCAGCAGCAGCAGCAGCAGCAGCAGCAGCAGCAGCAGCAGCAGCAGCAGCAGCAGCAGCAGCAGCAGCAGCAGCAGCAGCAGCAGCAGCAGCAGCAGCAGCAG…	tandem repeat expansion	1065	NM_004409.5(DMPK):c.*224CTG[375]	P	1		1	2015	P	no_assertion_criteria_provided	2	2	-	-	-	-	-	-	-	-	DMPK is associated with myotonic dystrophy 1 (AD). "Normal alleles" have 5-34 repeats, "premutation alleles" have 35-49 repeats (asymptomatic, but children are at increased risk of inheriting a larger repeat size and thus exhibiting DM1 phenotype), and full penetrance alleles have >50 repeats. Variants involving >50 repeats are therefore classified as pathogenic. [PMID 26754337]	-	-
chr19:45770204:C:CCAGCAGCAGCAGCAGCAGCAGCAGCAGCAGCAGCAGCAGCAGCAGCAGCAGCAGCAGCAGCAGCAGCAGCAGCAGCAGCAGCAGCAGCAGCAGCAGCAGCAGCAGCAGCAGCAGCAGCAGCAGCAGCAGCAGCAGCAGCAGCAGCAGCAGCAGCAGCAGCAGCAGCAGCAGCAGCAGCAGCAGCAGCAGCAGCAGCAGCAGCAGCAGCAGCAGCAGCAGCAGCAGCAGCAGCAGCAGCAGCAGCAGCAGCAGCAGCAGCAGCAGCAGCAGCAGCAGCAGCAGCAGCAGCAGCAGCAGCAGCAGCAGCAGCAGCAGCAGCAGCAGCAGCAGCAGCAGCAGCAGCAGCAGCAGCAGCAGCAGCAGCAGCAGCAGCAGCAGCAG…	tandem repeat expansion	1068	NM_004409.5(DMPK):c.*224CTG[376]	P	1		1	2015	P	no_assertion_criteria_provided	2	2	-	-	-	-	-	-	-	-	DMPK is associated with myotonic dystrophy 1 (AD). "Normal alleles" have 5-34 repeats, "premutation alleles" have 35-49 repeats (asymptomatic, but children are at increased risk of inheriting a larger repeat size and thus exhibiting DM1 phenotype), and full penetrance alleles have >50 repeats. Variants involving >50 repeats are therefore classified as pathogenic. [PMID 26754337]	-	-
chr19:45770204:C:CCAGCAGCAGCAGCAGCAGCAGCAGCAGCAGCAGCAGCAGCAGCAGCAGCAGCAGCAGCAGCAGCAGCAGCAGCAGCAGCAGCAGCAGCAGCAGCAGCAGCAGCAGCAGCAGCAGCAGCAGCAGCAGCAGCAGCAGCAGCAGCAGCAGCAGCAGCAGCAGCAGCAGCAGCAGCAGCAGCAGCAGCAGCAGCAGCAGCAGCAGCAGCAGCAGCAGCAGCAGCAGCAGCAGCAGCAGCAGCAGCAGCAGCAGCAGCAGCAGCAGCAGCAGCAGCAGCAGCAGCAGCAGCAGCAGCAGCAGCAGCAGCAGCAGCAGCAGCAGCAGCAGCAGCAGCAGCAGCAGCAGCAGCAGCAGCAGCAGCAGCAGCAGCAGCAGCAGCAGCAG…	tandem repeat expansion	1071	NM_004409.5(DMPK):c.*224CTG[377]	P	1		1	2015	P	no_assertion_criteria_provided	2	2	-	-	-	-	-	-	-	-	DMPK is associated with myotonic dystrophy 1 (AD). "Normal alleles" have 5-34 repeats, "premutation alleles" have 35-49 repeats (asymptomatic, but children are at increased risk of inheriting a larger repeat size and thus exhibiting DM1 phenotype), and full penetrance alleles have >50 repeats. Variants involving >50 repeats are therefore classified as pathogenic. [PMID 26754337]	-	-
chr19:45770204:C:CCAGCAGCAGCAGCAGCAGCAGCAGCAGCAGCAGCAGCAGCAGCAGCAGCAGCAGCAGCAGCAGCAGCAGCAGCAGCAGCAGCAGCAGCAGCAGCAGCAGCAGCAGCAGCAGCAGCAGCAGCAGCAGCAGCAGCAGCAGCAGCAGCAGCAGCAGCAGCAGCAGCAGCAGCAGCAGCAGCAGCAGCAGCAGCAGCAGCAGCAGCAGCAGCAGCAGCAGCAGCAGCAGCAGCAGCAGCAGCAGCAGCAGCAGCAGCAGCAGCAGCAGCAGCAGCAGCAGCAGCAGCAGCAGCAGCAGCAGCAGCAGCAGCAGCAGCAGCAGCAGCAGCAGCAGCAGCAGCAGCAGCAGCAGCAGCAGCAGCAGCAGCAGCAGCAGCAGCAGCAG…	tandem repeat expansion	1089	NM_004409.5(DMPK):c.*224CTG[383]	P	1		1	2018	P	no_assertion_criteria_provided	2	2	-	-	-	-	-	-	-	-	DMPK is associated with myotonic dystrophy 1 (AD). "Normal alleles" have 5-34 repeats, "premutation alleles" have 35-49 repeats (asymptomatic, but children are at increased risk of inheriting a larger repeat size and thus exhibiting DM1 phenotype), and full penetrance alleles have >50 repeats. Variants involving >50 repeats are therefore classified as pathogenic. [PMID 26754337]	-	-
chr19:45770204:C:CCAGCAGCAGCAGCAGCAGCAGCAGCAGCAGCAGCAGCAGCAGCAGCAGCAGCAGCAGCAGCAGCAGCAGCAGCAGCAGCAGCAGCAGCAGCAGCAGCAGCAGCAGCAGCAGCAGCAGCAGCAGCAGCAGCAGCAGCAGCAGCAGCAGCAGCAGCAGCAGCAGCAGCAGCAGCAGCAGCAGCAGCAGCAGCAGCAGCAGCAGCAGCAGCAGCAGCAGCAGCAGCAGCAGCAGCAGCAGCAGCAGCAGCAGCAGCAGCAGCAGCAGCAGCAGCAGCAGCAGCAGCAGCAGCAGCAGCAGCAGCAGCAGCAGCAGCAGCAGCAGCAGCAGCAGCAGCAGCAGCAGCAGCAGCAGCAGCAGCAGCAGCAGCAGCAGCAGCAGCAG…	tandem repeat expansion	1113	NM_004409.5(DMPK):c.*224CTG[391]	P	1		1	2015	P	no_assertion_criteria_provided	2	2	-	-	-	-	-	-	-	-	DMPK is associated with myotonic dystrophy 1 (AD). "Normal alleles" have 5-34 repeats, "premutation alleles" have 35-49 repeats (asymptomatic, but children are at increased risk of inheriting a larger repeat size and thus exhibiting DM1 phenotype), and full penetrance alleles have >50 repeats. Variants involving >50 repeats are therefore classified as pathogenic. [PMID 26754337]	-	-
chr19:45770204:C:CCAGCAGCAGCAGCAGCAGCAGCAGCAGCAGCAGCAGCAGCAGCAGCAGCAGCAGCAGCAGCAGCAGCAGCAGCAGCAGCAGCAGCAGCAGCAGCAGCAGCAGCAGCAGCAGCAGCAGCAGCAGCAGCAGCAGCAGCAGCAGCAGCAGCAGCAGCAGCAGCAGCAGCAGCAGCAGCAGCAGCAGCAGCAGCAGCAGCAGCAGCAGCAGCAGCAGCAGCAGCAGCAGCAGCAGCAGCAGCAGCAGCAGCAGCAGCAGCAGCAGCAGCAGCAGCAGCAGCAGCAGCAGCAGCAGCAGCAGCAGCAGCAGCAGCAGCAGCAGCAGCAGCAGCAGCAGCAGCAGCAGCAGCAGCAGCAGCAGCAGCAGCAGCAGCAGCAGCAGCAG…	tandem repeat expansion	1125	NM_004409.5(DMPK):c.*224CTG[395]	P	1		1	2015	P	no_assertion_criteria_provided	2	2	-	-	-	-	-	-	-	-	DMPK is associated with myotonic dystrophy 1 (AD). "Normal alleles" have 5-34 repeats, "premutation alleles" have 35-49 repeats (asymptomatic, but children are at increased risk of inheriting a larger repeat size and thus exhibiting DM1 phenotype), and full penetrance alleles have >50 repeats. Variants involving >50 repeats are therefore classified as pathogenic. [PMID 26754337]	-	-
chr19:45770204:C:CCAGCAGCAGCAGCAGCAGCAGCAGCAGCAGCAGCAGCAGCAGCAGCAGCAGCAGCAGCAGCAGCAGCAGCAGCAGCAGCAGCAGCAGCAGCAGCAGCAGCAGCAGCAGCAGCAGCAGCAGCAGCAGCAGCAGCAGCAGCAGCAGCAGCAGCAGCAGCAGCAGCAGCAGCAGCAGCAGCAGCAGCAGCAGCAGCAGCAGCAGCAGCAGCAGCAGCAGCAGCAGCAGCAGCAGCAGCAGCAGCAGCAGCAGCAGCAGCAGCAGCAGCAGCAGCAGCAGCAGCAGCAGCAGCAGCAGCAGCAGCAGCAGCAGCAGCAGCAGCAGCAGCAGCAGCAGCAGCAGCAGCAGCAGCAGCAGCAGCAGCAGCAGCAGCAGCAGCAGCAG…	tandem repeat expansion	1131	NM_004409.5(DMPK):c.*224CTG[397]	P	1		1	2015	P	no_assertion_criteria_provided	2	2	-	-	-	-	-	-	-	-	DMPK is associated with myotonic dystrophy 1 (AD). "Normal alleles" have 5-34 repeats, "premutation alleles" have 35-49 repeats (asymptomatic, but children are at increased risk of inheriting a larger repeat size and thus exhibiting DM1 phenotype), and full penetrance alleles have >50 repeats. Variants involving >50 repeats are therefore classified as pathogenic. [PMID 26754337]	-	-
chr19:45770204:C:CCAGCAGCAGCAGCAGCAGCAGCAGCAGCAGCAGCAGCAGCAGCAGCAGCAGCAGCAGCAGCAGCAGCAGCAGCAGCAGCAGCAGCAGCAGCAGCAGCAGCAGCAGCAGCAGCAGCAGCAGCAGCAGCAGCAGCAGCAGCAGCAGCAGCAGCAGCAGCAGCAGCAGCAGCAGCAGCAGCAGCAGCAGCAGCAGCAGCAGCAGCAGCAGCAGCAGCAGCAGCAGCAGCAGCAGCAGCAGCAGCAGCAGCAGCAGCAGCAGCAGCAGCAGCAGCAGCAGCAGCAGCAGCAGCAGCAGCAGCAGCAGCAGCAGCAGCAGCAGCAGCAGCAGCAGCAGCAGCAGCAGCAGCAGCAGCAGCAGCAGCAGCAGCAGCAGCAGCAGCAG…	tandem repeat expansion	1134	NM_004409.5(DMPK):c.*224CTG[398]	P	1		1	2015	P	no_assertion_criteria_provided	2	2	-	-	-	-	-	-	-	-	DMPK is associated with myotonic dystrophy 1 (AD). "Normal alleles" have 5-34 repeats, "premutation alleles" have 35-49 repeats (asymptomatic, but children are at increased risk of inheriting a larger repeat size and thus exhibiting DM1 phenotype), and full penetrance alleles have >50 repeats. Variants involving >50 repeats are therefore classified as pathogenic. [PMID 26754337]	-	-
chr19:45770204:C:CCAGCAGCAGCAGCAGCAGCAGCAGCAGCAGCAGCAGCAGCAGCAGCAGCAGCAGCAGCAGCAGCAGCAGCAGCAGCAGCAGCAGCAGCAGCAGCAGCAGCAGCAGCAGCAGCAGCAGCAGCAGCAGCAGCAGCAGCAGCAGCAGCAGCAGCAGCAGCAGCAGCAGCAGCAGCAGCAGCAGCAGCAGCAGCAGCAGCAGCAGCAGCAGCAGCAGCAGCAGCAGCAGCAGCAGCAGCAGCAGCAGCAGCAGCAGCAGCAGCAGCAGCAGCAGCAGCAGCAGCAGCAGCAGCAGCAGCAGCAGCAGCAGCAGCAGCAGCAGCAGCAGCAGCAGCAGCAGCAGCAGCAGCAGCAGCAGCAGCAGCAGCAGCAGCAGCAGCAGCAG…	tandem repeat expansion	1161	NM_004409.5(DMPK):c.*224CTG[407]	P	1		1	2015	P	no_assertion_criteria_provided	2	2	-	-	-	-	-	-	-	-	DMPK is associated with myotonic dystrophy 1 (AD). "Normal alleles" have 5-34 repeats, "premutation alleles" have 35-49 repeats (asymptomatic, but children are at increased risk of inheriting a larger repeat size and thus exhibiting DM1 phenotype), and full penetrance alleles have >50 repeats. Variants involving >50 repeats are therefore classified as pathogenic. [PMID 26754337]	-	-
chr19:45770204:C:CCAGCAGCAGCAGCAGCAGCAGCAGCAGCAGCAGCAGCAGCAGCAGCAGCAGCAGCAGCAGCAGCAGCAGCAGCAGCAGCAGCAGCAGCAGCAGCAGCAGCAGCAGCAGCAGCAGCAGCAGCAGCAGCAGCAGCAGCAGCAGCAGCAGCAGCAGCAGCAGCAGCAGCAGCAGCAGCAGCAGCAGCAGCAGCAGCAGCAGCAGCAGCAGCAGCAGCAGCAGCAGCAGCAGCAGCAGCAGCAGCAGCAGCAGCAGCAGCAGCAGCAGCAGCAGCAGCAGCAGCAGCAGCAGCAGCAGCAGCAGCAGCAGCAGCAGCAGCAGCAGCAGCAGCAGCAGCAGCAGCAGCAGCAGCAGCAGCAGCAGCAGCAGCAGCAGCAGCAGCAG…	tandem repeat expansion	1203	NM_004409.5(DMPK):c.*224CTG[421]	P	1		1	2015	P	no_assertion_criteria_provided	2	2	-	-	-	-	-	-	-	-	DMPK is associated with myotonic dystrophy 1 (AD). "Normal alleles" have 5-34 repeats, "premutation alleles" have 35-49 repeats (asymptomatic, but children are at increased risk of inheriting a larger repeat size and thus exhibiting DM1 phenotype), and full penetrance alleles have >50 repeats. Variants involving >50 repeats are therefore classified as pathogenic. [PMID 26754337]	-	-
chr19:45770204:C:CCAGCAGCAGCAGCAGCAGCAGCAGCAGCAGCAGCAGCAGCAGCAGCAGCAGCAGCAGCAGCAGCAGCAGCAGCAGCAGCAGCAGCAGCAGCAGCAGCAGCAGCAGCAGCAGCAGCAGCAGCAGCAGCAGCAGCAGCAGCAGCAGCAGCAGCAGCAGCAGCAGCAGCAGCAGCAGCAGCAGCAGCAGCAGCAGCAGCAGCAGCAGCAGCAGCAGCAGCAGCAGCAGCAGCAGCAGCAGCAGCAGCAGCAGCAGCAGCAGCAGCAGCAGCAGCAGCAGCAGCAGCAGCAGCAGCAGCAGCAGCAGCAGCAGCAGCAGCAGCAGCAGCAGCAGCAGCAGCAGCAGCAGCAGCAGCAGCAGCAGCAGCAGCAGCAGCAGCAGCAG…	tandem repeat expansion	1245	NM_004409.5(DMPK):c.*224CTG[435]	P	1		1	2015	P	no_assertion_criteria_provided	2	2	-	-	-	-	-	-	-	-	DMPK is associated with myotonic dystrophy 1 (AD). "Normal alleles" have 5-34 repeats, "premutation alleles" have 35-49 repeats (asymptomatic, but children are at increased risk of inheriting a larger repeat size and thus exhibiting DM1 phenotype), and full penetrance alleles have >50 repeats. Variants involving >50 repeats are therefore classified as pathogenic. [PMID 26754337]	-	-
chr19:45770204:C:CCAGCAGCAGCAGCAGCAGCAGCAGCAGCAGCAGCAGCAGCAGCAGCAGCAGCAGCAGCAGCAGCAGCAGCAGCAGCAGCAGCAGCAGCAGCAGCAGCAGCAGCAGCAGCAGCAGCAGCAGCAGCAGCAGCAGCAGCAGCAGCAGCAGCAGCAGCAGCAGCAGCAGCAGCAGCAGCAGCAGCAGCAGCAGCAGCAGCAGCAGCAGCAGCAGCAGCAGCAGCAGCAGCAGCAGCAGCAGCAGCAGCAGCAGCAGCAGCAGCAGCAGCAGCAGCAGCAGCAGCAGCAGCAGCAGCAGCAGCAGCAGCAGCAGCAGCAGCAGCAGCAGCAGCAGCAGCAGCAGCAGCAGCAGCAGCAGCAGCAGCAGCAGCAGCAGCAGCAGCAG…	tandem repeat expansion	1248	NM_004409.5(DMPK):c.*224CTG[436]	P	1		1	2015	P	no_assertion_criteria_provided	2	2	-	-	-	-	-	-	-	-	DMPK is associated with myotonic dystrophy 1 (AD). "Normal alleles" have 5-34 repeats, "premutation alleles" have 35-49 repeats (asymptomatic, but children are at increased risk of inheriting a larger repeat size and thus exhibiting DM1 phenotype), and full penetrance alleles have >50 repeats. Variants involving >50 repeats are therefore classified as pathogenic. [PMID 26754337]	-	-
chr19:45770204:C:CCAGCAGCAGCAGCAGCAGCAGCAGCAGCAGCAGCAGCAGCAGCAGCAGCAGCAGCAGCAGCAGCAGCAGCAGCAGCAGCAGCAGCAGCAGCAGCAGCAGCAGCAGCAGCAGCAGCAGCAGCAGCAGCAGCAGCAGCAGCAGCAGCAGCAGCAGCAGCAGCAGCAGCAGCAGCAGCAGCAGCAGCAGCAGCAGCAGCAGCAGCAGCAGCAGCAGCAGCAGCAGCAGCAGCAGCAGCAGCAGCAGCAGCAGCAGCAGCAGCAGCAGCAGCAGCAGCAGCAGCAGCAGCAGCAGCAGCAGCAGCAGCAGCAGCAGCAGCAGCAGCAGCAGCAGCAGCAGCAGCAGCAGCAGCAGCAGCAGCAGCAGCAGCAGCAGCAGCAGCAG…	tandem repeat expansion	1251	NM_004409.5(DMPK):c.*224CTG[437]	P	1		1	2015	P	no_assertion_criteria_provided	2	2	-	-	-	-	-	-	-	-	DMPK is associated with myotonic dystrophy 1 (AD). "Normal alleles" have 5-34 repeats, "premutation alleles" have 35-49 repeats (asymptomatic, but children are at increased risk of inheriting a larger repeat size and thus exhibiting DM1 phenotype), and full penetrance alleles have >50 repeats. Variants involving >50 repeats are therefore classified as pathogenic. [PMID 26754337]	-	-
chr19:45770204:C:CCAGCAGCAGCAGCAGCAGCAGCAGCAGCAGCAGCAGCAGCAGCAGCAGCAGCAGCAGCAGCAGCAGCAGCAGCAGCAGCAGCAGCAGCAGCAGCAGCAGCAGCAGCAGCAGCAGCAGCAGCAGCAGCAGCAGCAGCAGCAGCAGCAGCAGCAGCAGCAGCAGCAGCAGCAGCAGCAGCAGCAGCAGCAGCAGCAGCAGCAGCAGCAGCAGCAGCAGCAGCAGCAGCAGCAGCAGCAGCAGCAGCAGCAGCAGCAGCAGCAGCAGCAGCAGCAGCAGCAGCAGCAGCAGCAGCAGCAGCAGCAGCAGCAGCAGCAGCAGCAGCAGCAGCAGCAGCAGCAGCAGCAGCAGCAGCAGCAGCAGCAGCAGCAGCAGCAGCAGCAG…	tandem repeat expansion	1260	NM_004409.5(DMPK):c.*224CTG[440]	P	1		1	2015	P	no_assertion_criteria_provided	2	2	-	-	-	-	-	-	-	-	DMPK is associated with myotonic dystrophy 1 (AD). "Normal alleles" have 5-34 repeats, "premutation alleles" have 35-49 repeats (asymptomatic, but children are at increased risk of inheriting a larger repeat size and thus exhibiting DM1 phenotype), and full penetrance alleles have >50 repeats. Variants involving >50 repeats are therefore classified as pathogenic. [PMID 26754337]	-	-
chr19:45770204:C:CCAGCAGCAGCAGCAGCAGCAGCAGCAGCAGCAGCAGCAGCAGCAGCAGCAGCAGCAGCAGCAGCAGCAGCAGCAGCAGCAGCAGCAGCAGCAGCAGCAGCAGCAGCAGCAGCAGCAGCAGCAGCAGCAGCAGCAGCAGCAGCAGCAGCAGCAGCAGCAGCAGCAGCAGCAGCAGCAGCAGCAGCAGCAGCAGCAGCAGCAGCAGCAGCAGCAGCAGCAGCAGCAGCAGCAGCAGCAGCAGCAGCAGCAGCAGCAGCAGCAGCAGCAGCAGCAGCAGCAGCAGCAGCAGCAGCAGCAGCAGCAGCAGCAGCAGCAGCAGCAGCAGCAGCAGCAGCAGCAGCAGCAGCAGCAGCAGCAGCAGCAGCAGCAGCAGCAGCAGCAG…	tandem repeat expansion	1284	NM_004409.5(DMPK):c.*224CTG[448]	P	1		1	2015	P	no_assertion_criteria_provided	2	2	-	-	-	-	-	-	-	-	DMPK is associated with myotonic dystrophy 1 (AD). "Normal alleles" have 5-34 repeats, "premutation alleles" have 35-49 repeats (asymptomatic, but children are at increased risk of inheriting a larger repeat size and thus exhibiting DM1 phenotype), and full penetrance alleles have >50 repeats. Variants involving >50 repeats are therefore classified as pathogenic. [PMID 26754337]	-	-
chr19:45770204:C:CCAGCAGCAGCAGCAGCAGCAGCAGCAGCAGCAGCAGCAGCAGCAGCAGCAGCAGCAGCAGCAGCAGCAGCAGCAGCAGCAGCAGCAGCAGCAGCAGCAGCAGCAGCAGCAGCAGCAGCAGCAGCAGCAGCAGCAGCAGCAGCAGCAGCAGCAGCAGCAGCAGCAGCAGCAGCAGCAGCAGCAGCAGCAGCAGCAGCAGCAGCAGCAGCAGCAGCAGCAGCAGCAGCAGCAGCAGCAGCAGCAGCAGCAGCAGCAGCAGCAGCAGCAGCAGCAGCAGCAGCAGCAGCAGCAGCAGCAGCAGCAGCAGCAGCAGCAGCAGCAGCAGCAGCAGCAGCAGCAGCAGCAGCAGCAGCAGCAGCAGCAGCAGCAGCAGCAGCAGCAG…	tandem repeat expansion	1287	NM_004409.5(DMPK):c.*224CTG[449]	P	1		1	2015	P	no_assertion_criteria_provided	2	2	-	-	-	-	-	-	-	-	DMPK is associated with myotonic dystrophy 1 (AD). "Normal alleles" have 5-34 repeats, "premutation alleles" have 35-49 repeats (asymptomatic, but children are at increased risk of inheriting a larger repeat size and thus exhibiting DM1 phenotype), and full penetrance alleles have >50 repeats. Variants involving >50 repeats are therefore classified as pathogenic. [PMID 26754337]	-	-
chr19:45770204:C:CCAGCAGCAGCAGCAGCAGCAGCAGCAGCAGCAGCAGCAGCAGCAGCAGCAGCAGCAGCAGCAGCAGCAGCAGCAGCAGCAGCAGCAGCAGCAGCAGCAGCAGCAGCAGCAGCAGCAGCAGCAGCAGCAGCAGCAGCAGCAGCAGCAGCAGCAGCAGCAGCAGCAGCAGCAGCAGCAGCAGCAGCAGCAGCAGCAGCAGCAGCAGCAGCAGCAGCAGCAGCAGCAGCAGCAGCAGCAGCAGCAGCAGCAGCAGCAGCAGCAGCAGCAGCAGCAGCAGCAGCAGCAGCAGCAGCAGCAGCAGCAGCAGCAGCAGCAGCAGCAGCAGCAGCAGCAGCAGCAGCAGCAGCAGCAGCAGCAGCAGCAGCAGCAGCAGCAGCAGCAG…	tandem repeat expansion	1305	NM_004409.5(DMPK):c.*224CTG[455]	P	1		1	2015	P	no_assertion_criteria_provided	2	2	-	-	-	-	-	-	-	-	DMPK is associated with myotonic dystrophy 1 (AD). "Normal alleles" have 5-34 repeats, "premutation alleles" have 35-49 repeats (asymptomatic, but children are at increased risk of inheriting a larger repeat size and thus exhibiting DM1 phenotype), and full penetrance alleles have >50 repeats. Variants involving >50 repeats are therefore classified as pathogenic. [PMID 26754337]	-	-
chr19:45770204:C:CCAGCAGCAGCAGCAGCAGCAGCAGCAGCAGCAGCAGCAGCAGCAGCAGCAGCAGCAGCAGCAGCAGCAGCAGCAGCAGCAGCAGCAGCAGCAGCAGCAGCAGCAGCAGCAGCAGCAGCAGCAGCAGCAGCAGCAGCAGCAGCAGCAGCAGCAGCAGCAGCAGCAGCAGCAGCAGCAGCAGCAGCAGCAGCAGCAGCAGCAGCAGCAGCAGCAGCAGCAGCAGCAGCAGCAGCAGCAGCAGCAGCAGCAGCAGCAGCAGCAGCAGCAGCAGCAGCAGCAGCAGCAGCAGCAGCAGCAGCAGCAGCAGCAGCAGCAGCAGCAGCAGCAGCAGCAGCAGCAGCAGCAGCAGCAGCAGCAGCAGCAGCAGCAGCAGCAGCAGCAG…	tandem repeat expansion	1323	NM_004409.5(DMPK):c.*224CTG[461]	P	1		1	2015	P	no_assertion_criteria_provided	2	2	-	-	-	-	-	-	-	-	DMPK is associated with myotonic dystrophy 1 (AD). "Normal alleles" have 5-34 repeats, "premutation alleles" have 35-49 repeats (asymptomatic, but children are at increased risk of inheriting a larger repeat size and thus exhibiting DM1 phenotype), and full penetrance alleles have >50 repeats. Variants involving >50 repeats are therefore classified as pathogenic. [PMID 26754337]	-	-
chr19:45770204:C:CCAGCAGCAGCAGCAGCAGCAGCAGCAGCAGCAGCAGCAGCAGCAGCAGCAGCAGCAGCAGCAGCAGCAGCAGCAGCAGCAGCAGCAGCAGCAGCAGCAGCAGCAGCAGCAGCAGCAGCAGCAGCAGCAGCAGCAGCAGCAGCAGCAGCAGCAGCAGCAGCAGCAGCAGCAGCAGCAGCAGCAGCAGCAGCAGCAGCAGCAGCAGCAGCAGCAGCAGCAGCAGCAGCAGCAGCAGCAGCAGCAGCAGCAGCAGCAGCAGCAGCAGCAGCAGCAGCAGCAGCAGCAGCAGCAGCAGCAGCAGCAGCAGCAGCAGCAGCAGCAGCAGCAGCAGCAGCAGCAGCAGCAGCAGCAGCAGCAGCAGCAGCAGCAGCAGCAGCAGCAG…	tandem repeat expansion	1326	NM_004409.5(DMPK):c.*224CTG[462]	P	1		1	2015	P	no_assertion_criteria_provided	2	2	-	-	-	-	-	-	-	-	DMPK is associated with myotonic dystrophy 1 (AD). "Normal alleles" have 5-34 repeats, "premutation alleles" have 35-49 repeats (asymptomatic, but children are at increased risk of inheriting a larger repeat size and thus exhibiting DM1 phenotype), and full penetrance alleles have >50 repeats. Variants involving >50 repeats are therefore classified as pathogenic. [PMID 26754337]	-	-
chr19:45770204:C:CCAGCAGCAGCAGCAGCAGCAGCAGCAGCAGCAGCAGCAGCAGCAGCAGCAGCAGCAGCAGCAGCAGCAGCAGCAGCAGCAGCAGCAGCAGCAGCAGCAGCAGCAGCAGCAGCAGCAGCAGCAGCAGCAGCAGCAGCAGCAGCAGCAGCAGCAGCAGCAGCAGCAGCAGCAGCAGCAGCAGCAGCAGCAGCAGCAGCAGCAGCAGCAGCAGCAGCAGCAGCAGCAGCAGCAGCAGCAGCAGCAGCAGCAGCAGCAGCAGCAGCAGCAGCAGCAGCAGCAGCAGCAGCAGCAGCAGCAGCAGCAGCAGCAGCAGCAGCAGCAGCAGCAGCAGCAGCAGCAGCAGCAGCAGCAGCAGCAGCAGCAGCAGCAGCAGCAGCAGCAG…	tandem repeat expansion	1386	NM_004409.5(DMPK):c.*224CTG[482]	P	1		1	2015	P	no_assertion_criteria_provided	2	2	-	-	-	-	-	-	-	-	DMPK is associated with myotonic dystrophy 1 (AD). "Normal alleles" have 5-34 repeats, "premutation alleles" have 35-49 repeats (asymptomatic, but children are at increased risk of inheriting a larger repeat size and thus exhibiting DM1 phenotype), and full penetrance alleles have >50 repeats. Variants involving >50 repeats are therefore classified as pathogenic. [PMID 26754337]	-	-
chr19:45770204:C:CCAGCAGCAGCAGCAGCAGCAGCAGCAGCAGCAGCAGCAGCAGCAGCAGCAGCAGCAGCAGCAGCAGCAGCAGCAGCAGCAGCAGCAGCAGCAGCAGCAGCAGCAGCAGCAGCAGCAGCAGCAGCAGCAGCAGCAGCAGCAGCAGCAGCAGCAGCAGCAGCAGCAGCAGCAGCAGCAGCAGCAGCAGCAGCAGCAGCAGCAGCAGCAGCAGCAGCAGCAGCAGCAGCAGCAGCAGCAGCAGCAGCAGCAGCAGCAGCAGCAGCAGCAGCAGCAGCAGCAGCAGCAGCAGCAGCAGCAGCAGCAGCAGCAGCAGCAGCAGCAGCAGCAGCAGCAGCAGCAGCAGCAGCAGCAGCAGCAGCAGCAGCAGCAGCAGCAGCAGCAG…	tandem repeat expansion	1410	NM_004409.5(DMPK):c.*224CTG[490]	P	1		1	2015	P	no_assertion_criteria_provided	2	2	-	-	-	-	-	-	-	-	DMPK is associated with myotonic dystrophy 1 (AD). "Normal alleles" have 5-34 repeats, "premutation alleles" have 35-49 repeats (asymptomatic, but children are at increased risk of inheriting a larger repeat size and thus exhibiting DM1 phenotype), and full penetrance alleles have >50 repeats. Variants involving >50 repeats are therefore classified as pathogenic. [PMID 26754337]	-	-
chr19:45770204:C:CCAGCAGCAGCAGCAGCAGCAGCAGCAGCAGCAGCAGCAGCAGCAGCAGCAGCAGCAGCAGCAGCAGCAGCAGCAGCAGCAGCAGCAGCAGCAGCAGCAGCAGCAGCAGCAGCAGCAGCAGCAGCAGCAGCAGCAGCAGCAGCAGCAGCAGCAGCAGCAGCAGCAGCAGCAGCAGCAGCAGCAGCAGCAGCAGCAGCAGCAGCAGCAGCAGCAGCAGCAGCAGCAGCAGCAGCAGCAGCAGCAGCAGCAGCAGCAGCAGCAGCAGCAGCAGCAGCAGCAGCAGCAGCAGCAGCAGCAGCAGCAGCAGCAGCAGCAGCAGCAGCAGCAGCAGCAGCAGCAGCAGCAGCAGCAGCAGCAGCAGCAGCAGCAGCAGCAGCAGCAG…	tandem repeat expansion	1428	NM_004409.5(DMPK):c.*224CTG[496]	P	1		1	2018	P	no_assertion_criteria_provided	2	2	-	-	-	-	-	-	-	-	DMPK is associated with myotonic dystrophy 1 (AD). "Normal alleles" have 5-34 repeats, "premutation alleles" have 35-49 repeats (asymptomatic, but children are at increased risk of inheriting a larger repeat size and thus exhibiting DM1 phenotype), and full penetrance alleles have >50 repeats. Variants involving >50 repeats are therefore classified as pathogenic. [PMID 26754337]	-	-
chr19:45770204:C:CCAGCAGCAGCAGCAGCAGCAGCAGCAGCAGCAGCAGCAGCAGCAGCAGCAGCAGCAGCAGCAGCAGCAGCAGCAGCAGCAGCAGCAGCAGCAGCAGCAGCAGCAGCAGCAGCAGCAGCAGCAGCAGCAGCAGCAGCAGCAGCAGCAGCAGCAGCAGCAGCAGCAGCAGCAGCAGCAGCAGCAGCAGCAGCAGCAGCAGCAGCAGCAGCAGCAGCAGCAGCAGCAGCAGCAGCAGCAGCAGCAGCAGCAGCAGCAGCAGCAGCAGCAGCAGCAGCAGCAGCAGCAGCAGCAGCAGCAGCAGCAGCAGCAGCAGCAGCAGCAGCAGCAGCAGCAGCAGCAGCAGCAGCAGCAGCAGCAGCAGCAGCAGCAGCAGCAGCAGCAG…	tandem repeat expansion	1443	NM_004409.5(DMPK):c.*224CTG[501]	P	1		1	2015	P	no_assertion_criteria_provided	2	2	-	-	-	-	-	-	-	-	DMPK is associated with myotonic dystrophy 1 (AD). "Normal alleles" have 5-34 repeats, "premutation alleles" have 35-49 repeats (asymptomatic, but children are at increased risk of inheriting a larger repeat size and thus exhibiting DM1 phenotype), and full penetrance alleles have >50 repeats. Variants involving >50 repeats are therefore classified as pathogenic. [PMID 26754337]	-	-
chr19:45770204:C:CCAGCAGCAGCAGCAGCAGCAGCAGCAGCAGCAGCAGCAGCAGCAGCAGCAGCAGCAGCAGCAGCAGCAGCAGCAGCAGCAGCAGCAGCAGCAGCAGCAGCAGCAGCAGCAGCAGCAGCAGCAGCAGCAGCAGCAGCAGCAGCAGCAGCAGCAGCAGCAGCAGCAGCAGCAGCAGCAGCAGCAGCAGCAGCAGCAGCAGCAGCAGCAGCAGCAGCAGCAGCAGCAGCAGCAGCAGCAGCAGCAGCAGCAGCAGCAGCAGCAGCAGCAGCAGCAGCAGCAGCAGCAGCAGCAGCAGCAGCAGCAGCAGCAGCAGCAGCAGCAGCAGCAGCAGCAGCAGCAGCAGCAGCAGCAGCAGCAGCAGCAGCAGCAGCAGCAGCAGCAG…	tandem repeat expansion	1455	NM_004409.5(DMPK):c.*224CTG[505]	P	1		1	2015	P	no_assertion_criteria_provided	2	2	-	-	-	-	-	-	-	-	DMPK is associated with myotonic dystrophy 1 (AD). "Normal alleles" have 5-34 repeats, "premutation alleles" have 35-49 repeats (asymptomatic, but children are at increased risk of inheriting a larger repeat size and thus exhibiting DM1 phenotype), and full penetrance alleles have >50 repeats. Variants involving >50 repeats are therefore classified as pathogenic. [PMID 26754337]	-	-
chr19:45770204:C:CCAGCAGCAGCAGCAGCAGCAGCAGCAGCAGCAGCAGCAGCAGCAGCAGCAGCAGCAGCAGCAGCAGCAGCAGCAGCAGCAGCAGCAGCAGCAGCAGCAGCAGCAGCAGCAGCAGCAGCAGCAGCAGCAGCAGCAGCAGCAGCAGCAGCAGCAGCAGCAGCAGCAGCAGCAGCAGCAGCAGCAGCAGCAGCAGCAGCAGCAGCAGCAGCAGCAGCAGCAGCAGCAGCAGCAGCAGCAGCAGCAGCAGCAGCAGCAGCAGCAGCAGCAGCAGCAGCAGCAGCAGCAGCAGCAGCAGCAGCAGCAGCAGCAGCAGCAGCAGCAGCAGCAGCAGCAGCAGCAGCAGCAGCAGCAGCAGCAGCAGCAGCAGCAGCAGCAGCAGCAG…	tandem repeat expansion	1464	NM_004409.5(DMPK):c.*224CTG[508]	P	1		1	2015	P	no_assertion_criteria_provided	2	2	-	-	-	-	-	-	-	-	DMPK is associated with myotonic dystrophy 1 (AD). "Normal alleles" have 5-34 repeats, "premutation alleles" have 35-49 repeats (asymptomatic, but children are at increased risk of inheriting a larger repeat size and thus exhibiting DM1 phenotype), and full penetrance alleles have >50 repeats. Variants involving >50 repeats are therefore classified as pathogenic. [PMID 26754337]	-	-
chr19:45770204:C:CCAGCAGCAGCAGCAGCAGCAGCAGCAGCAGCAGCAGCAGCAGCAGCAGCAGCAGCAGCAGCAGCAGCAGCAGCAGCAGCAGCAGCAGCAGCAGCAGCAGCAGCAGCAGCAGCAGCAGCAGCAGCAGCAGCAGCAGCAGCAGCAGCAGCAGCAGCAGCAGCAGCAGCAGCAGCAGCAGCAGCAGCAGCAGCAGCAGCAGCAGCAGCAGCAGCAGCAGCAGCAGCAGCAGCAGCAGCAGCAGCAGCAGCAGCAGCAGCAGCAGCAGCAGCAGCAGCAGCAGCAGCAGCAGCAGCAGCAGCAGCAGCAGCAGCAGCAGCAGCAGCAGCAGCAGCAGCAGCAGCAGCAGCAGCAGCAGCAGCAGCAGCAGCAGCAGCAGCAGCAG…	tandem repeat expansion	1479	NM_004409.5(DMPK):c.*224CTG[513]	P	1		1	2015	P	no_assertion_criteria_provided	2	2	-	-	-	-	-	-	-	-	DMPK is associated with myotonic dystrophy 1 (AD). "Normal alleles" have 5-34 repeats, "premutation alleles" have 35-49 repeats (asymptomatic, but children are at increased risk of inheriting a larger repeat size and thus exhibiting DM1 phenotype), and full penetrance alleles have >50 repeats. Variants involving >50 repeats are therefore classified as pathogenic. [PMID 26754337]	-	-
chr19:45770204:C:CCAGCAGCAGCAGCAGCAGCAGCAGCAGCAGCAGCAGCAGCAGCAGCAGCAGCAGCAGCAGCAGCAGCAGCAGCAGCAGCAGCAGCAGCAGCAGCAGCAGCAGCAGCAGCAGCAGCAGCAGCAGCAGCAGCAGCAGCAGCAGCAGCAGCAGCAGCAGCAGCAGCAGCAGCAGCAGCAGCAGCAGCAGCAGCAGCAGCAGCAGCAGCAGCAGCAGCAGCAGCAGCAGCAGCAGCAGCAGCAGCAGCAGCAGCAGCAGCAGCAGCAGCAGCAGCAGCAGCAGCAGCAGCAGCAGCAGCAGCAGCAGCAGCAGCAGCAGCAGCAGCAGCAGCAGCAGCAGCAGCAGCAGCAGCAGCAGCAGCAGCAGCAGCAGCAGCAGCAGCAG…	tandem repeat expansion	1548	NM_004409.5(DMPK):c.*224CTG[536]	P	1		1	2015	P	no_assertion_criteria_provided	2	2	-	-	-	-	-	-	-	-	DMPK is associated with myotonic dystrophy 1 (AD). "Normal alleles" have 5-34 repeats, "premutation alleles" have 35-49 repeats (asymptomatic, but children are at increased risk of inheriting a larger repeat size and thus exhibiting DM1 phenotype), and full penetrance alleles have >50 repeats. Variants involving >50 repeats are therefore classified as pathogenic. [PMID 26754337]	-	-
chr19:45770204:C:CCAGCAGCAGCAGCAGCAGCAGCAGCAGCAGCAGCAGCAGCAGCAGCAGCAGCAGCAGCAGCAGCAGCAGCAGCAGCAGCAGCAGCAGCAGCAGCAGCAGCAGCAGCAGCAGCAGCAGCAGCAGCAGCAGCAGCAGCAGCAGCAGCAGCAGCAGCAGCAGCAGCAGCAGCAGCAGCAGCAGCAGCAGCAGCAGCAGCAGCAGCAGCAGCAGCAGCAGCAGCAGCAGCAGCAGCAGCAGCAGCAGCAGCAGCAGCAGCAGCAGCAGCAGCAGCAGCAGCAGCAGCAGCAGCAGCAGCAGCAGCAGCAGCAGCAGCAGCAGCAGCAGCAGCAGCAGCAGCAGCAGCAGCAGCAGCAGCAGCAGCAGCAGCAGCAGCAGCAGCAG…	tandem repeat expansion	1557	NM_004409.5(DMPK):c.*224CTG[539]	P	1		1	2015	P	no_assertion_criteria_provided	2	2	-	-	-	-	-	-	-	-	DMPK is associated with myotonic dystrophy 1 (AD). "Normal alleles" have 5-34 repeats, "premutation alleles" have 35-49 repeats (asymptomatic, but children are at increased risk of inheriting a larger repeat size and thus exhibiting DM1 phenotype), and full penetrance alleles have >50 repeats. Variants involving >50 repeats are therefore classified as pathogenic. [PMID 26754337]	-	-
chr19:45770204:C:CCAGCAGCAGCAGCAGCAGCAGCAGCAGCAGCAGCAGCAGCAGCAGCAGCAGCAGCAGCAGCAGCAGCAGCAGCAGCAGCAGCAGCAGCAGCAGCAGCAGCAGCAGCAGCAGCAGCAGCAGCAGCAGCAGCAGCAGCAGCAGCAGCAGCAGCAGCAGCAGCAGCAGCAGCAGCAGCAGCAGCAGCAGCAGCAGCAGCAGCAGCAGCAGCAGCAGCAGCAGCAGCAGCAGCAGCAGCAGCAGCAGCAGCAGCAGCAGCAGCAGCAGCAGCAGCAGCAGCAGCAGCAGCAGCAGCAGCAGCAGCAGCAGCAGCAGCAGCAGCAGCAGCAGCAGCAGCAGCAGCAGCAGCAGCAGCAGCAGCAGCAGCAGCAGCAGCAGCAGCAG…	tandem repeat expansion	1563	NM_004409.5(DMPK):c.*224CTG[541]	P	1		1	2015	P	no_assertion_criteria_provided	2	2	-	-	-	-	-	-	-	-	DMPK is associated with myotonic dystrophy 1 (AD). "Normal alleles" have 5-34 repeats, "premutation alleles" have 35-49 repeats (asymptomatic, but children are at increased risk of inheriting a larger repeat size and thus exhibiting DM1 phenotype), and full penetrance alleles have >50 repeats. Variants involving >50 repeats are therefore classified as pathogenic. [PMID 26754337]	-	-
chr19:45770204:C:CCAGCAGCAGCAGCAGCAGCAGCAGCAGCAGCAGCAGCAGCAGCAGCAGCAGCAGCAGCAGCAGCAGCAGCAGCAGCAGCAGCAGCAGCAGCAGCAGCAGCAGCAGCAGCAGCAGCAGCAGCAGCAGCAGCAGCAGCAGCAGCAGCAGCAGCAGCAGCAGCAGCAGCAGCAGCAGCAGCAGCAGCAGCAGCAGCAGCAGCAGCAGCAGCAGCAGCAGCAGCAGCAGCAGCAGCAGCAGCAGCAGCAGCAGCAGCAGCAGCAGCAGCAGCAGCAGCAGCAGCAGCAGCAGCAGCAGCAGCAGCAGCAGCAGCAGCAGCAGCAGCAGCAGCAGCAGCAGCAGCAGCAGCAGCAGCAGCAGCAGCAGCAGCAGCAGCAGCAGCAG…	tandem repeat expansion	1566	NM_004409.5(DMPK):c.*224CTG[542]	P	1		1	2015	P	no_assertion_criteria_provided	2	2	-	-	-	-	-	-	-	-	DMPK is associated with myotonic dystrophy 1 (AD). "Normal alleles" have 5-34 repeats, "premutation alleles" have 35-49 repeats (asymptomatic, but children are at increased risk of inheriting a larger repeat size and thus exhibiting DM1 phenotype), and full penetrance alleles have >50 repeats. Variants involving >50 repeats are therefore classified as pathogenic. [PMID 26754337]	-	-
chr19:45770204:C:CCAGCAGCAGCAGCAGCAGCAGCAGCAGCAGCAGCAGCAGCAGCAGCAGCAGCAGCAGCAGCAGCAGCAGCAGCAGCAGCAGCAGCAGCAGCAGCAGCAGCAGCAGCAGCAGCAGCAGCAGCAGCAGCAGCAGCAGCAGCAGCAGCAGCAGCAGCAGCAGCAGCAGCAGCAGCAGCAGCAGCAGCAGCAGCAGCAGCAGCAGCAGCAGCAGCAGCAGCAGCAGCAGCAGCAGCAGCAGCAGCAGCAGCAGCAGCAGCAGCAGCAGCAGCAGCAGCAGCAGCAGCAGCAGCAGCAGCAGCAGCAGCAGCAGCAGCAGCAGCAGCAGCAGCAGCAGCAGCAGCAGCAGCAGCAGCAGCAGCAGCAGCAGCAGCAGCAGCAGCAG…	tandem repeat expansion	1626	NM_004409.5(DMPK):c.*224CTG[562]	P	1		1	2015	P	no_assertion_criteria_provided	2	2	-	-	-	-	-	-	-	-	DMPK is associated with myotonic dystrophy 1 (AD). "Normal alleles" have 5-34 repeats, "premutation alleles" have 35-49 repeats (asymptomatic, but children are at increased risk of inheriting a larger repeat size and thus exhibiting DM1 phenotype), and full penetrance alleles have >50 repeats. Variants involving >50 repeats are therefore classified as pathogenic. [PMID 26754337]	-	-
chr19:45770204:C:CCAGCAGCAGCAGCAGCAGCAGCAGCAGCAGCAGCAGCAGCAGCAGCAGCAGCAGCAGCAGCAGCAGCAGCAGCAGCAGCAGCAGCAGCAGCAGCAGCAGCAGCAGCAGCAGCAGCAGCAGCAGCAGCAGCAGCAGCAGCAGCAGCAGCAGCAGCAGCAGCAGCAGCAGCAGCAGCAGCAGCAGCAGCAGCAGCAGCAGCAGCAGCAGCAGCAGCAGCAGCAGCAGCAGCAGCAGCAGCAGCAGCAGCAGCAGCAGCAGCAGCAGCAGCAGCAGCAGCAGCAGCAGCAGCAGCAGCAGCAGCAGCAGCAGCAGCAGCAGCAGCAGCAGCAGCAGCAGCAGCAGCAGCAGCAGCAGCAGCAGCAGCAGCAGCAGCAGCAGCAG…	tandem repeat expansion	1629	NM_004409.5(DMPK):c.*224CTG[563]	P	1		1	2015	P	no_assertion_criteria_provided	2	2	-	-	-	-	-	-	-	-	DMPK is associated with myotonic dystrophy 1 (AD). "Normal alleles" have 5-34 repeats, "premutation alleles" have 35-49 repeats (asymptomatic, but children are at increased risk of inheriting a larger repeat size and thus exhibiting DM1 phenotype), and full penetrance alleles have >50 repeats. Variants involving >50 repeats are therefore classified as pathogenic. [PMID 26754337]	-	-
chr19:45770204:C:CCAGCAGCAGCAGCAGCAGCAGCAGCAGCAGCAGCAGCAGCAGCAGCAGCAGCAGCAGCAGCAGCAGCAGCAGCAGCAGCAGCAGCAGCAGCAGCAGCAGCAGCAGCAGCAGCAGCAGCAGCAGCAGCAGCAGCAGCAGCAGCAGCAGCAGCAGCAGCAGCAGCAGCAGCAGCAGCAGCAGCAGCAGCAGCAGCAGCAGCAGCAGCAGCAGCAGCAGCAGCAGCAGCAGCAGCAGCAGCAGCAGCAGCAGCAGCAGCAGCAGCAGCAGCAGCAGCAGCAGCAGCAGCAGCAGCAGCAGCAGCAGCAGCAGCAGCAGCAGCAGCAGCAGCAGCAGCAGCAGCAGCAGCAGCAGCAGCAGCAGCAGCAGCAGCAGCAGCAGCAG…	tandem repeat expansion	1689	NM_004409.5(DMPK):c.*224CTG[583]	P	1		1	2015	P	no_assertion_criteria_provided	2	2	-	-	-	-	-	-	-	-	DMPK is associated with myotonic dystrophy 1 (AD). "Normal alleles" have 5-34 repeats, "premutation alleles" have 35-49 repeats (asymptomatic, but children are at increased risk of inheriting a larger repeat size and thus exhibiting DM1 phenotype), and full penetrance alleles have >50 repeats. Variants involving >50 repeats are therefore classified as pathogenic. [PMID 26754337]	-	-
chr19:45770204:C:CCAGCAGCAGCAGCAGCAGCAGCAGCAGCAGCAGCAGCAGCAGCAGCAGCAGCAGCAGCAGCAGCAGCAGCAGCAGCAGCAGCAGCAGCAGCAGCAGCAGCAGCAGCAGCAGCAGCAGCAGCAGCAGCAGCAGCAGCAGCAGCAGCAGCAGCAGCAGCAGCAGCAGCAGCAGCAGCAGCAGCAGCAGCAGCAGCAGCAGCAGCAGCAGCAGCAGCAGCAGCAGCAGCAGCAGCAGCAGCAGCAGCAGCAGCAGCAGCAGCAGCAGCAGCAGCAGCAGCAGCAGCAGCAGCAGCAGCAGCAGCAGCAGCAGCAGCAGCAGCAGCAGCAGCAGCAGCAGCAGCAGCAGCAGCAGCAGCAGCAGCAGCAGCAGCAGCAGCAGCAG…	tandem repeat expansion	1698	NM_004409.5(DMPK):c.*224CTG[586]	P	1		1	2015	P	no_assertion_criteria_provided	2	2	-	-	-	-	-	-	-	-	DMPK is associated with myotonic dystrophy 1 (AD). "Normal alleles" have 5-34 repeats, "premutation alleles" have 35-49 repeats (asymptomatic, but children are at increased risk of inheriting a larger repeat size and thus exhibiting DM1 phenotype), and full penetrance alleles have >50 repeats. Variants involving >50 repeats are therefore classified as pathogenic. [PMID 26754337]	-	-
chr19:45770204:C:CCAGCAGCAGCAGCAGCAGCAGCAGCAGCAGCAGCAGCAGCAGCAGCAGCAGCAGCAGCAGCAGCAGCAGCAGCAGCAGCAGCAGCAGCAGCAGCAGCAGCAGCAGCAGCAGCAGCAGCAGCAGCAGCAGCAGCAGCAGCAGCAGCAGCAGCAGCAGCAGCAGCAGCAGCAGCAGCAGCAGCAGCAGCAGCAGCAGCAGCAGCAGCAGCAGCAGCAGCAGCAGCAGCAGCAGCAGCAGCAGCAGCAGCAGCAGCAGCAGCAGCAGCAGCAGCAGCAGCAGCAGCAGCAGCAGCAGCAGCAGCAGCAGCAGCAGCAGCAGCAGCAGCAGCAGCAGCAGCAGCAGCAGCAGCAGCAGCAGCAGCAGCAGCAGCAGCAGCAGCAG…	tandem repeat expansion	1719	NM_004409.5(DMPK):c.*224CTG[593]	P	1		1	2015	P	no_assertion_criteria_provided	2	2	-	-	-	-	-	-	-	-	DMPK is associated with myotonic dystrophy 1 (AD). "Normal alleles" have 5-34 repeats, "premutation alleles" have 35-49 repeats (asymptomatic, but children are at increased risk of inheriting a larger repeat size and thus exhibiting DM1 phenotype), and full penetrance alleles have >50 repeats. Variants involving >50 repeats are therefore classified as pathogenic. [PMID 26754337]	-	-
chr19:45770204:C:CCAGCAGCAGCAGCAGCAGCAGCAGCAGCAGCAGCAGCAGCAGCAGCAGCAGCAGCAGCAGCAGCAGCAGCAGCAGCAGCAGCAGCAGCAGCAGCAGCAGCAGCAGCAGCAGCAGCAGCAGCAGCAGCAGCAGCAGCAGCAGCAGCAGCAGCAGCAGCAGCAGCAGCAGCAGCAGCAGCAGCAGCAGCAGCAGCAGCAGCAGCAGCAGCAGCAGCAGCAGCAGCAGCAGCAGCAGCAGCAGCAGCAGCAGCAGCAGCAGCAGCAGCAGCAGCAGCAGCAGCAGCAGCAGCAGCAGCAGCAGCAGCAGCAGCAGCAGCAGCAGCAGCAGCAGCAGCAGCAGCAGCAGCAGCAGCAGCAGCAGCAGCAGCAGCAGCAGCAGCAG…	tandem repeat expansion	1722	NM_004409.5(DMPK):c.*224CTG[594]	P	1		1	2015	P	no_assertion_criteria_provided	2	2	-	-	-	-	-	-	-	-	DMPK is associated with myotonic dystrophy 1 (AD). "Normal alleles" have 5-34 repeats, "premutation alleles" have 35-49 repeats (asymptomatic, but children are at increased risk of inheriting a larger repeat size and thus exhibiting DM1 phenotype), and full penetrance alleles have >50 repeats. Variants involving >50 repeats are therefore classified as pathogenic. [PMID 26754337]	-	-
chr19:45770204:C:CCAGCAGCAGCAGCAGCAGCAGCAGCAGCAGCAGCAGCAGCAGCAGCAGCAGCAGCAGCAGCAGCAGCAGCAGCAGCAGCAGCAGCAGCAGCAGCAGCAGCAGCAGCAGCAGCAGCAGCAGCAGCAGCAGCAGCAGCAGCAGCAGCAGCAGCAGCAGCAGCAGCAGCAGCAGCAGCAGCAGCAGCAGCAGCAGCAGCAGCAGCAGCAGCAGCAGCAGCAGCAGCAGCAGCAGCAGCAGCAGCAGCAGCAGCAGCAGCAGCAGCAGCAGCAGCAGCAGCAGCAGCAGCAGCAGCAGCAGCAGCAGCAGCAGCAGCAGCAGCAGCAGCAGCAGCAGCAGCAGCAGCAGCAGCAGCAGCAGCAGCAGCAGCAGCAGCAGCAGCAG…	tandem repeat expansion	1731	NM_004409.5(DMPK):c.*224CTG[597]	P	1		1	2018	P	no_assertion_criteria_provided	2	2	-	-	-	-	-	-	-	-	DMPK is associated with myotonic dystrophy 1 (AD). "Normal alleles" have 5-34 repeats, "premutation alleles" have 35-49 repeats (asymptomatic, but children are at increased risk of inheriting a larger repeat size and thus exhibiting DM1 phenotype), and full penetrance alleles have >50 repeats. Variants involving >50 repeats are therefore classified as pathogenic. [PMID 26754337]	-	-
chr19:45770204:C:CCAGCAGCAGCAGCAGCAGCAGCAGCAGCAGCAGCAGCAGCAGCAGCAGCAGCAGCAGCAGCAGCAGCAGCAGCAGCAGCAGCAGCAGCAGCAGCAGCAGCAGCAGCAGCAGCAGCAGCAGCAGCAGCAGCAGCAGCAGCAGCAGCAGCAGCAGCAGCAGCAGCAGCAGCAGCAGCAGCAGCAGCAGCAGCAGCAGCAGCAGCAGCAGCAGCAGCAGCAGCAGCAGCAGCAGCAGCAGCAGCAGCAGCAGCAGCAGCAGCAGCAGCAGCAGCAGCAGCAGCAGCAGCAGCAGCAGCAGCAGCAGCAGCAGCAGCAGCAGCAGCAGCAGCAGCAGCAGCAGCAGCAGCAGCAGCAGCAGCAGCAGCAGCAGCAGCAGCAGCAG…	tandem repeat expansion	1767	NM_004409.5(DMPK):c.*224CTG[609]	P	1		1	2015	P	no_assertion_criteria_provided	2	2	-	-	-	-	-	-	-	-	DMPK is associated with myotonic dystrophy 1 (AD). "Normal alleles" have 5-34 repeats, "premutation alleles" have 35-49 repeats (asymptomatic, but children are at increased risk of inheriting a larger repeat size and thus exhibiting DM1 phenotype), and full penetrance alleles have >50 repeats. Variants involving >50 repeats are therefore classified as pathogenic. [PMID 26754337]	-	-
chr19:45770204:C:CCAGCAGCAGCAGCAGCAGCAGCAGCAGCAGCAGCAGCAGCAGCAGCAGCAGCAGCAGCAGCAGCAGCAGCAGCAGCAGCAGCAGCAGCAGCAGCAGCAGCAGCAGCAGCAGCAGCAGCAGCAGCAGCAGCAGCAGCAGCAGCAGCAGCAGCAGCAGCAGCAGCAGCAGCAGCAGCAGCAGCAGCAGCAGCAGCAGCAGCAGCAGCAGCAGCAGCAGCAGCAGCAGCAGCAGCAGCAGCAGCAGCAGCAGCAGCAGCAGCAGCAGCAGCAGCAGCAGCAGCAGCAGCAGCAGCAGCAGCAGCAGCAGCAGCAGCAGCAGCAGCAGCAGCAGCAGCAGCAGCAGCAGCAGCAGCAGCAGCAGCAGCAGCAGCAGCAGCAGCAG…	tandem repeat expansion	1782	NM_004409.5(DMPK):c.*224CTG[614]	P	1		1	2015	P	no_assertion_criteria_provided	2	2	-	-	-	-	-	-	-	-	DMPK is associated with myotonic dystrophy 1 (AD). "Normal alleles" have 5-34 repeats, "premutation alleles" have 35-49 repeats (asymptomatic, but children are at increased risk of inheriting a larger repeat size and thus exhibiting DM1 phenotype), and full penetrance alleles have >50 repeats. Variants involving >50 repeats are therefore classified as pathogenic. [PMID 26754337]	-	-
chr19:45770204:C:CCAGCAGCAGCAGCAGCAGCAGCAGCAGCAGCAGCAGCAGCAGCAGCAGCAGCAGCAGCAGCAGCAGCAGCAGCAGCAGCAGCAGCAGCAGCAGCAGCAGCAGCAGCAGCAGCAGCAGCAGCAGCAGCAGCAGCAGCAGCAGCAGCAGCAGCAGCAGCAGCAGCAGCAGCAGCAGCAGCAGCAGCAGCAGCAGCAGCAGCAGCAGCAGCAGCAGCAGCAGCAGCAGCAGCAGCAGCAGCAGCAGCAGCAGCAGCAGCAGCAGCAGCAGCAGCAGCAGCAGCAGCAGCAGCAGCAGCAGCAGCAGCAGCAGCAGCAGCAGCAGCAGCAGCAGCAGCAGCAGCAGCAGCAGCAGCAGCAGCAGCAGCAGCAGCAGCAGCAGCAG…	tandem repeat expansion	1860	NM_004409.5(DMPK):c.*224CTG[640]	P	1		1	2015	P	no_assertion_criteria_provided	2	2	-	-	-	-	-	-	-	-	DMPK is associated with myotonic dystrophy 1 (AD). "Normal alleles" have 5-34 repeats, "premutation alleles" have 35-49 repeats (asymptomatic, but children are at increased risk of inheriting a larger repeat size and thus exhibiting DM1 phenotype), and full penetrance alleles have >50 repeats. Variants involving >50 repeats are therefore classified as pathogenic. [PMID 26754337]	-	-
chr19:45770204:C:CCAGCAGCAGCAGCAGCAGCAGCAGCAGCAGCAGCAGCAGCAGCAGCAGCAGCAGCAGCAGCAGCAGCAGCAGCAGCAGCAGCAGCAGCAGCAGCAGCAGCAGCAGCAGCAGCAGCAGCAGCAGCAGCAGCAGCAGCAGCAGCAGCAGCAGCAGCAGCAGCAGCAGCAGCAGCAGCAGCAGCAGCAGCAGCAGCAGCAGCAGCAGCAGCAGCAGCAGCAGCAGCAGCAGCAGCAGCAGCAGCAGCAGCAGCAGCAGCAGCAGCAGCAGCAGCAGCAGCAGCAGCAGCAGCAGCAGCAGCAGCAGCAGCAGCAGCAGCAGCAGCAGCAGCAGCAGCAGCAGCAGCAGCAGCAGCAGCAGCAGCAGCAGCAGCAGCAGCAGCAG…	tandem repeat expansion	1938	NM_004409.5(DMPK):c.*224CTG[666]	P	1		1	2015	P	no_assertion_criteria_provided	2	2	-	-	-	-	-	-	-	-	DMPK is associated with myotonic dystrophy 1 (AD). "Normal alleles" have 5-34 repeats, "premutation alleles" have 35-49 repeats (asymptomatic, but children are at increased risk of inheriting a larger repeat size and thus exhibiting DM1 phenotype), and full penetrance alleles have >50 repeats. Variants involving >50 repeats are therefore classified as pathogenic. [PMID 26754337]	-	-
chr19:45770204:C:CCAGCAGCAGCAGCAGCAGCAGCAGCAGCAGCAGCAGCAGCAGCAGCAGCAGCAGCAGCAGCAGCAGCAGCAGCAGCAGCAGCAGCAGCAGCAGCAGCAGCAGCAGCAGCAGCAGCAGCAGCAGCAGCAGCAGCAGCAGCAGCAGCAGCAGCAGCAGCAGCAGCAGCAGCAGCAGCAGCAGCAGCAGCAGCAGCAGCAGCAGCAGCAGCAGCAGCAGCAGCAGCAGCAGCAGCAGCAGCAGCAGCAGCAGCAGCAGCAGCAGCAGCAGCAGCAGCAGCAGCAGCAGCAGCAGCAGCAGCAGCAGCAGCAGCAGCAGCAGCAGCAGCAGCAGCAGCAGCAGCAGCAGCAGCAGCAGCAGCAGCAGCAGCAGCAGCAGCAGCAG…	tandem repeat expansion	2004	NM_004409.5(DMPK):c.*224CTG[688]	P	1		1	2015	P	no_assertion_criteria_provided	2	2	-	-	-	-	-	-	-	-	DMPK is associated with myotonic dystrophy 1 (AD). "Normal alleles" have 5-34 repeats, "premutation alleles" have 35-49 repeats (asymptomatic, but children are at increased risk of inheriting a larger repeat size and thus exhibiting DM1 phenotype), and full penetrance alleles have >50 repeats. Variants involving >50 repeats are therefore classified as pathogenic. [PMID 26754337]	-	-
chr19:45770204:C:CCAGCAGCAGCAGCAGCAGCAGCAGCAGCAGCAGCAGCAGCAGCAGCAGCAGCAGCAGCAGCAGCAGCAGCAGCAGCAGCAGCAGCAGCAGCAGCAGCAGCAGCAGCAGCAGCAGCAGCAGCAGCAGCAGCAGCAGCAGCAGCAGCAGCAGCAGCAGCAGCAGCAGCAGCAGCAGCAGCAGCAGCAGCAGCAGCAGCAGCAGCAGCAGCAGCAGCAGCAGCAGCAGCAGCAGCAGCAGCAGCAGCAGCAGCAGCAGCAGCAGCAGCAGCAGCAGCAGCAGCAGCAGCAGCAGCAGCAGCAGCAGCAGCAGCAGCAGCAGCAGCAGCAGCAGCAGCAGCAGCAGCAGCAGCAGCAGCAGCAGCAGCAGCAGCAGCAGCAGCAG…	tandem repeat expansion	2103	NM_004409.5(DMPK):c.*224CTG[721]	P	1		1	2015	P	no_assertion_criteria_provided	2	2	-	-	-	-	-	-	-	-	DMPK is associated with myotonic dystrophy 1 (AD). "Normal alleles" have 5-34 repeats, "premutation alleles" have 35-49 repeats (asymptomatic, but children are at increased risk of inheriting a larger repeat size and thus exhibiting DM1 phenotype), and full penetrance alleles have >50 repeats. Variants involving >50 repeats are therefore classified as pathogenic. [PMID 26754337]	-	-
chr19:45770204:C:CCAGCAGCAGCAGCAGCAGCAGCAGCAGCAGCAGCAGCAGCAGCAGCAGCAGCAGCAGCAGCAGCAGCAGCAGCAGCAGCAGCAGCAGCAGCAGCAGCAGCAGCAGCAGCAGCAGCAGCAGCAGCAGCAGCAGCAGCAGCAGCAGCAGCAGCAGCAGCAGCAGCAGCAGCAGCAGCAGCAGCAGCAGCAGCAGCAGCAGCAGCAGCAGCAGCAGCAGCAGCAGCAGCAGCAGCAGCAGCAGCAGCAGCAGCAGCAGCAGCAGCAGCAGCAGCAGCAGCAGCAGCAGCAGCAGCAGCAGCAGCAGCAGCAGCAGCAGCAGCAGCAGCAGCAGCAGCAGCAGCAGCAGCAGCAGCAGCAGCAGCAGCAGCAGCAGCAGCAGCAG…	tandem repeat expansion	2214	NM_004409.5(DMPK):c.*224CTG[758]	P	1		1	2015	P	no_assertion_criteria_provided	2	2	-	-	-	-	-	-	-	-	DMPK is associated with myotonic dystrophy 1 (AD). "Normal alleles" have 5-34 repeats, "premutation alleles" have 35-49 repeats (asymptomatic, but children are at increased risk of inheriting a larger repeat size and thus exhibiting DM1 phenotype), and full penetrance alleles have >50 repeats. Variants involving >50 repeats are therefore classified as pathogenic. [PMID 26754337]	-	-
chr19:45770204:C:CCAGCAGCAGCAGCAGCAGCAGCAGCAGCAGCAGCAGCAGCAGCAGCAGCAGCAGCAGCAGCAGCAGCAGCAGCAGCAGCAGCAGCAGCAGCAGCAGCAGCAGCAGCAGCAGCAGCAGCAGCAGCAGCAGCAGCAGCAGCAGCAGCAGCAGCAGCAGCAGCAGCAGCAGCAGCAGCAGCAGCAGCAGCAGCAGCAGCAGCAGCAGCAGCAGCAGCAGCAGCAGCAGCAGCAGCAGCAGCAGCAGCAGCAGCAGCAGCAGCAGCAGCAGCAGCAGCAGCAGCAGCAGCAGCAGCAGCAGCAGCAGCAGCAGCAGCAGCAGCAGCAGCAGCAGCAGCAGCAGCAGCAGCAGCAGCAGCAGCAGCAGCAGCAGCAGCAGCAGCAG…	tandem repeat expansion	2280	NM_004409.5(DMPK):c.*224CTG[780]	P	1		1	2015	P	no_assertion_criteria_provided	2	2	-	-	-	-	-	-	-	-	DMPK is associated with myotonic dystrophy 1 (AD). "Normal alleles" have 5-34 repeats, "premutation alleles" have 35-49 repeats (asymptomatic, but children are at increased risk of inheriting a larger repeat size and thus exhibiting DM1 phenotype), and full penetrance alleles have >50 repeats. Variants involving >50 repeats are therefore classified as pathogenic. [PMID 26754337]	-	-
chr19:45770204:C:CCAGCAGCAGCAGCAGCAGCAGCAGCAGCAGCAGCAGCAGCAGCAGCAGCAGCAGCAGCAGCAGCAGCAGCAGCAGCAGCAGCAGCAGCAGCAGCAGCAGCAGCAGCAGCAGCAGCAGCAGCAGCAGCAGCAGCAGCAGCAGCAGCAGCAGCAGCAGCAGCAGCAGCAGCAGCAGCAGCAGCAGCAGCAGCAGCAGCAGCAGCAGCAGCAGCAGCAGCAGCAGCAGCAGCAGCAGCAGCAGCAGCAGCAGCAGCAGCAGCAGCAGCAGCAGCAGCAGCAGCAGCAGCAGCAGCAGCAGCAGCAGCAGCAGCAGCAGCAGCAGCAGCAGCAGCAGCAGCAGCAGCAGCAGCAGCAGCAGCAGCAGCAGCAGCAGCAGCAGCAG…	tandem repeat expansion	2382	NM_004409.5(DMPK):c.*224CTG[814]	P	1		1	2015	P	no_assertion_criteria_provided	2	2	-	-	-	-	-	-	-	-	DMPK is associated with myotonic dystrophy 1 (AD). "Normal alleles" have 5-34 repeats, "premutation alleles" have 35-49 repeats (asymptomatic, but children are at increased risk of inheriting a larger repeat size and thus exhibiting DM1 phenotype), and full penetrance alleles have >50 repeats. Variants involving >50 repeats are therefore classified as pathogenic. [PMID 26754337]	-	-
chr19:45770204:C:CCAGCAGCAGCAGCAGCAGCAGCAGCAGCAGCAGCAGCAGCAGCAGCAGCAGCAGCAGCAGCAGCAGCAGCAGCAGCAGCAGCAGCAGCAGCAGCAGCAGCAGCAGCAGCAGCAGCAGCAGCAGCAGCAGCAGCAGCAGCAGCAGCAGCAGCAGCAGCAGCAGCAGCAGCAGCAGCAGCAGCAGCAGCAGCAGCAGCAGCAGCAGCAGCAGCAGCAGCAGCAGCAGCAGCAGCAGCAGCAGCAGCAGCAGCAGCAGCAGCAGCAGCAGCAGCAGCAGCAGCAGCAGCAGCAGCAGCAGCAGCAGCAGCAGCAGCAGCAGCAGCAGCAGCAGCAGCAGCAGCAGCAGCAGCAGCAGCAGCAGCAGCAGCAGCAGCAGCAGCAG…	tandem repeat expansion	2388	NM_004409.5(DMPK):c.*224CTG[816]	P	1		1	2015	P	no_assertion_criteria_provided	2	2	-	-	-	-	-	-	-	-	DMPK is associated with myotonic dystrophy 1 (AD). "Normal alleles" have 5-34 repeats, "premutation alleles" have 35-49 repeats (asymptomatic, but children are at increased risk of inheriting a larger repeat size and thus exhibiting DM1 phenotype), and full penetrance alleles have >50 repeats. Variants involving >50 repeats are therefore classified as pathogenic. [PMID 26754337]	-	-
chr19:45770204:C:CCAGCAGCAGCAGCAGCAGCAGCAGCAGCAGCAGCAGCAGCAGCAGCAGCAGCAGCAGCAGCAGCAGCAGCAGCAGCAGCAGCAGCAGCAGCAGCAGCAGCAGCAGCAGCAGCAGCAGCAGCAGCAGCAGCAGCAGCAGCAGCAGCAGCAGCAGCAGCAGCAGCAGCAGCAGCAGCAGCAGCAGCAGCAGCAGCAGCAGCAGCAGCAGCAGCAGCAGCAGCAGCAGCAGCAGCAGCAGCAGCAGCAGCAGCAGCAGCAGCAGCAGCAGCAGCAGCAGCAGCAGCAGCAGCAGCAGCAGCAGCAGCAGCAGCAGCAGCAGCAGCAGCAGCAGCAGCAGCAGCAGCAGCAGCAGCAGCAGCAGCAGCAGCAGCAGCAGCAGCAG…	tandem repeat expansion	2409	NM_004409.5(DMPK):c.*224CTG[823]	P	1		1	2015	P	no_assertion_criteria_provided	2	2	-	-	-	-	-	-	-	-	DMPK is associated with myotonic dystrophy 1 (AD). "Normal alleles" have 5-34 repeats, "premutation alleles" have 35-49 repeats (asymptomatic, but children are at increased risk of inheriting a larger repeat size and thus exhibiting DM1 phenotype), and full penetrance alleles have >50 repeats. Variants involving >50 repeats are therefore classified as pathogenic. [PMID 26754337]	-	-
chr19:45770204:C:CCAGCAGCAGCAGCAGCAGCAGCAGCAGCAGCAGCAGCAGCAGCAGCAGCAGCAGCAGCAGCAGCAGCAGCAGCAGCAGCAGCAGCAGCAGCAGCAGCAGCAGCAGCAGCAGCAGCAGCAGCAGCAGCAGCAGCAGCAGCAGCAGCAGCAGCAGCAGCAGCAGCAGCAGCAGCAGCAGCAGCAGCAGCAGCAGCAGCAGCAGCAGCAGCAGCAGCAGCAGCAGCAGCAGCAGCAGCAGCAGCAGCAGCAGCAGCAGCAGCAGCAGCAGCAGCAGCAGCAGCAGCAGCAGCAGCAGCAGCAGCAGCAGCAGCAGCAGCAGCAGCAGCAGCAGCAGCAGCAGCAGCAGCAGCAGCAGCAGCAGCAGCAGCAGCAGCAGCAGCAG…	tandem repeat expansion	2601	NM_004409.5(DMPK):c.*224CTG[887]	P	1		1	2015	P	no_assertion_criteria_provided	2	2	-	-	-	-	-	-	-	-	DMPK is associated with myotonic dystrophy 1 (AD). "Normal alleles" have 5-34 repeats, "premutation alleles" have 35-49 repeats (asymptomatic, but children are at increased risk of inheriting a larger repeat size and thus exhibiting DM1 phenotype), and full penetrance alleles have >50 repeats. Variants involving >50 repeats are therefore classified as pathogenic. [PMID 26754337]	-	-
chr19:45770204:C:CCAGCAGCAGCAGCAGCAGCAGCAGCAGCAGCAGCAGCAGCAGCAGCAGCAGCAGCAGCAGCAGCAGCAGCAGCAGCAGCAGCAGCAGCAGCAGCAGCAGCAGCAGCAGCAGCAGCAGCAGCAGCAGCAGCAGCAGCAGCAGCAGCAGCAGCAGCAGCAGCAGCAGCAGCAGCAGCAGCAGCAGCAGCAGCAGCAGCAGCAGCAGCAGCAGCAGCAGCAGCAGCAGCAGCAGCAGCAGCAGCAGCAGCAGCAGCAGCAGCAGCAGCAGCAGCAGCAGCAGCAGCAGCAGCAGCAGCAGCAGCAGCAGCAGCAGCAGCAGCAGCAGCAGCAGCAGCAGCAGCAGCAGCAGCAGCAGCAGCAGCAGCAGCAGCAGCAGCAGCAG…	tandem repeat expansion	3180	NM_004409.5(DMPK):c.*224CTG[1080]	P	1		1	2015	P	no_assertion_criteria_provided	2	2	-	-	-	-	-	-	-	-	DMPK is associated with myotonic dystrophy 1 (AD). "Normal alleles" have 5-34 repeats, "premutation alleles" have 35-49 repeats (asymptomatic, but children are at increased risk of inheriting a larger repeat size and thus exhibiting DM1 phenotype), and full penetrance alleles have >50 repeats. Variants involving >50 repeats are therefore classified as pathogenic. [PMID 26754337]	-	-
chr19:45770204:C:CCAGCAGCAGCAGCAGCAGCAGCAGCAGCAGCAGCAGCAGCAGCAGCAGCAGCAGCAGCAGCAGCAGCAGCAGCAGCAGCAGCAGCAGCAGCAGCAGCAGCAGCAGCAGCAGCAGCAGCAGCAGCAGCAGCAGCAGCAGCAGCAGCAGCAGCAGCAGCAGCAGCAGCAGCAGCAGCAGCAGCAGCAGCAGCAGCAGCAGCAGCAGCAGCAGCAGCAGCAGCAGCAGCAGCAGCAGCAGCAGCAGCAGCAGCAGCAGCAGCAGCAGCAGCAGCAGCAGCAGCAGCAGCAGCAGCAGCAGCAGCAGCAGCAGCAGCAGCAGCAGCAGCAGCAGCAGCAGCAGCAGCAGCAGCAGCAGCAGCAGCAGCAGCAGCAGCAGCAGCAG…	tandem repeat expansion	3360	NM_004409.5(DMPK):c.*224CTG[1140]	P	1		1	2015	P	no_assertion_criteria_provided	2	2	-	-	-	-	-	-	-	-	DMPK is associated with myotonic dystrophy 1 (AD). "Normal alleles" have 5-34 repeats, "premutation alleles" have 35-49 repeats (asymptomatic, but children are at increased risk of inheriting a larger repeat size and thus exhibiting DM1 phenotype), and full penetrance alleles have >50 repeats. Variants involving >50 repeats are therefore classified as pathogenic. [PMID 26754337]	-	-
chr19:45770204:C:CCAGCAGCAGCAGCAGCAGCAGCAGCAGCAGCAGCAGCAGCAGCAGCAGCAGCAGCAGCAGCAGCAGCAGCAGCAGCAGCAGCAGCAGCAGCAGCAGCAGCAGCAGCAGCAGCAGCAGCAGCAGCAGCAGCAGCAGCAGCAGCAGCAGCAGCAGCAGCAGCAGCAGCAGCAGCAGCAGCAGCAGCAGCAGCAGCAGCAGCAGCAGCAGCAGCAGCAGCAGCAGCAGCAGCAGCAGCAGCAGCAGCAGCAGCAGCAGCAGCAGCAGCAGCAGCAGCAGCAGCAGCAGCAGCAGCAGCAGCAGCAGCAGCAGCAGCAGCAGCAGCAGCAGCAGCAGCAGCAGCAGCAGCAGCAGCAGCAGCAGCAGCAGCAGCAGCAGCAGCAG…	tandem repeat expansion	3366	NM_004409.5(DMPK):c.*224CTG[1142]	P	1		1	2015	P	no_assertion_criteria_provided	2	2	-	-	-	-	-	-	-	-	DMPK is associated with myotonic dystrophy 1 (AD). "Normal alleles" have 5-34 repeats, "premutation alleles" have 35-49 repeats (asymptomatic, but children are at increased risk of inheriting a larger repeat size and thus exhibiting DM1 phenotype), and full penetrance alleles have >50 repeats. Variants involving >50 repeats are therefore classified as pathogenic. [PMID 26754337]	-	-
chr19:45770204:C:CCAGCAGCAGCAGCAGCAGCAGCAGCAGCAGCAGCAGCAGCAGCAGCAGCAGCAGCAGCAGCAGCAGCAGCAGCAGCAGCAGCAGCAGCAGCAGCAGCAGCAGCAGCAGCAGCAGCAGCAGCAGCAGCAGCAGCAGCAGCAGCAGCAGCAGCAGCAGCAGCAGCAGCAGCAGCAGCAGCAGCAGCAGCAGCAGCAGCAGCAGCAGCAGCAGCAGCAGCAGCAGCAGCAGCAGCAGCAGCAGCAGCAGCAGCAGCAGCAGCAGCAGCAGCAGCAGCAGCAGCAGCAGCAGCAGCAGCAGCAGCAGCAGCAGCAGCAGCAGCAGCAGCAGCAGCAGCAGCAGCAGCAGCAGCAGCAGCAGCAGCAGCAGCAGCAGCAGCAGCAG…	tandem repeat expansion	3507	NM_004409.5(DMPK):c.*224CTG[1189]	P	1		1	2015	P	no_assertion_criteria_provided	2	2	-	-	-	-	-	-	-	-	DMPK is associated with myotonic dystrophy 1 (AD). "Normal alleles" have 5-34 repeats, "premutation alleles" have 35-49 repeats (asymptomatic, but children are at increased risk of inheriting a larger repeat size and thus exhibiting DM1 phenotype), and full penetrance alleles have >50 repeats. Variants involving >50 repeats are therefore classified as pathogenic. [PMID 26754337]	-	-
chr19:45770204:C:CCAGCAGCAGCAGCAGCAGCAGCAGCAGCAGCAGCAGCAGCAGCAGCAGCAGCAGCAGCAGCAGCAGCAGCAGCAGCAGCAGCAGCAGCAGCAGCAGCAGCAGCAGCAGCAGCAGCAGCAGCAGCAGCAGCAGCAGCAGCAGCAGCAGCAGCAGCAGCAGCAGCAGCAGCAGCAGCAGCAGCAGCAGCAGCAGCAGCAGCAGCAGCAGCAGCAGCAGCAGCAGCAGCAGCAGCAGCAGCAGCAGCAGCAGCAGCAGCAGCAGCAGCAGCAGCAGCAGCAGCAGCAGCAGCAGCAGCAGCAGCAGCAGCAGCAGCAGCAGCAGCAGCAGCAGCAGCAGCAGCAGCAGCAGCAGCAGCAGCAGCAGCAGCAGCAGCAGCAGCAG…	tandem repeat expansion	3648	NM_004409.5(DMPK):c.*224CTG[1236]	P	1		1	2015	P	no_assertion_criteria_provided	2	2	-	-	-	-	-	-	-	-	DMPK is associated with myotonic dystrophy 1 (AD). "Normal alleles" have 5-34 repeats, "premutation alleles" have 35-49 repeats (asymptomatic, but children are at increased risk of inheriting a larger repeat size and thus exhibiting DM1 phenotype), and full penetrance alleles have >50 repeats. Variants involving >50 repeats are therefore classified as pathogenic. [PMID 26754337]	-	-
chr20:3923334:G:C	SNV	-	NM_001386393.1(PANK2):c.*40G>C	LP		1	1	2017	LP	no_assertion_criteria_provided	2	Include	NM_153638	NM_153638.3:c.*40G>C	PANK2	3_prime_UTR_variant	-	-	VUS	PM2	Variation in PANK2 is associated with HARP syndrome, neurodegeneration with brain iron accumulation 1 (AR) and neurodegeneration with brain iron accumulation 1. [OMIM 606157] The ClinVar entry corresponds to transcript NM_001386393.1, which is the MANE SELECT transcript. NM_024960.6(PANK2):c.*40G>C is also listed, although not a MANE SELECT transcript. The variant is 3'UTR for all transcripts. Th…	-	-
chr20:51391425:A:C	SNV	-	NM_012340.5(NFATC2):c.*71T>G	LP		1	1	2022	LP	no_assertion_criteria_provided	0	4	NM_173091	NM_173091.3:c.2749T>G	NFATC2	missense_variant	-	-	-	-	This variant has a missense impact on the APPRIS-defined principal transcript (NM_173091.4) and resides in the 3'UTR of the MANE SELECT transcript (NM_012340.5). It is reported as LP by a single ClinVar submission based on research, with phenotype of dilated cardiomyopathy 1A. No literature identified to support whether variant impact is mediated through missense or 3'UTR effect.	-	-
chr22:23834262:C:T	SNV	-	NM_003073.5(SMARCB1):c.*82C>T	P/LP	3	1	4	2021	P	criteria_provided,_multiple_submitters,_no_conflicts	2	Include	NM_003073	NM_003073.4:c.*82C>T	SMARCB1	3_prime_UTR_variant	-	-	LP	PS3, PM2	Variation in SMARCB1 is associated with Coffin-Siris syndrome 3; Rhabdoid tumors; Schwannomatosis-1. [OMIM 601607] The variant is reported in one individual with peripheral schwannoma in ClinVar. It has also been identified in 4 unrelated individuals with schwannomatosis [PMID 24933152]. It is noted as a pathogenic variant in GeneReviews [PMID 29517885]. qRT-PCR on RNA extracted from HEK293T cell…	mRNA stability	Proposed impact on mRNA stability; insufficient evidence to determine conclusively
chrX:19359731:C:CAGTCAATGAAAT	small indel (insertion)	12	NM_000284.4(PDHA1):c.*79_*90dup	P	1		1	1999	P	no_assertion_criteria_provided	2	Include	NM_000284	NM_000284.3:c.*79_*90dup	PDHA1	3_prime_UTR_variant	-	-	VUS	PM2	Variation in PDHA1 is associated with pyruvate dehydrogenase E1-alpha deficiency. [OMIM 300502] This variant is reported in one individual presenting with static quadriplegia, microcephaly, and seizures [PMID 10486093]. The variant is described as a "12 bp duplication of nucleotides 1252 to 1263 after 1263 in exon 11", and is assumed to correspond to that described in ClinVar (the coding sequence…	-	-
chrX:22248184:A:G	SNV	-	NM_000444.6(PHEX):c.*231A>G	P/LP	2	2	4	2022	LP	criteria_provided,_multiple_submitters,_no_conflicts	2	Include	NM_000444	NM_000444.5:c.*231A>G	PHEX	3_prime_UTR_variant	-	-	LP	PS4, PM2	Variation in PHEX is associated with hypophosphatemic rickets (X-linked dominant). [OMIM 300550] It is reported in one individual with familial X-linked hypophosphatemic vitamin D refractory rickets in ClinVar. The variant has also been identified in several individuals in the literature, including in 6 unrelated patients with X-linked hypophosphatemic rickets [PMID 25042154]. It is reported to c…	-	-
chrX:48824894:A:T	SNV	-	NM_006044.4(HDAC6):c.*282A>T	P	1		1	2010	P	no_assertion_criteria_provided	2	Include	NM_006044	NM_006044.3:c.*282A>T	HDAC6	3_prime_UTR_variant	-	-	LP	PS3, PM2, PP1	Variation in HDAC6 is associated with chondrodysplasia with platyspondyly, distinctive brachydactyly, hydrocephalus, and microphthalmia. This variant is reported in all affected individuals in a family with X-linked dominant chondrodysplasia (n=8), and no unaffected individuals [PMID 20181727]. [PP1] Bioinformatic tools demonstrated the variant resides in a sequence matching the seed of miR433 [P…	Altered miRNA binding	Inhibition of miR433 binding
chrX:139563228:A:G	SNV	-	NM_000133.4(F9):c.*1157A>G	P	1		1	2019	P	criteria_provided,_single_submitter	2	Include	NM_000133	NM_000133.3:c.*1157A>G	F9	3_prime_UTR_variant	-	-	VUS	PM2	Variation in F9 is associated with hemophilia B, thrombophilia (X-linked due to factor IX defect) [OMIM 300746] The variant is reported in a single individual with hereditary factor VIII deficiency disease. It is also reported in one individual with a coagulation phenotype, although this likely corresponds to the same patient described in ClinVar [PMID 31064749]. No further evidence identified. T…	-	-
chrX:151405064:A:G	SNV	-	NM_001017980.4(VMA21):c.*6A>G	LP	1	1	2	2021	LP	criteria_provided,_single_submitter	2	Include	NM_001017980	NM_001017980.3:c.*6A>G	VMA21	3_prime_UTR_variant	-	-	LP	PS3, PM2, PP1	Variation in VMA21 is associated with myopathy, X-linked, with excessive autophagy. [OMIM 300913] The variant is reported in a single individual with X-linked myopathy with excessive autophagy in ClinVar (Invitae, LP). It has also been reported in several members of 3 families with X-linked myopathy with excessive autophagy [PMID 23315026]. [PP1] Reduced mRNA expression, protein expression, and A…	-	Potential disruption of binding of transcript stabilization and processing factors (no specific evidence supporting this claim)
chrX:151405070:CCTTTTTATAGCATTAAATTCATTTTTTAAAATGATAAATGCTGGAGGGGGCCATCTGATTTGAATAAAGTTGAAAGAACATGTTAAAGTCAG:C	SV (deletion)	92	NM_001017980.4(VMA21):c.*13_*104del	P	1		1	2015	P	no_assertion_criteria_provided	2	Include	NM_001017980	NM_001017980.3:c.*13_*104del	VMA21	3_prime_UTR_variant	-	-	LP	PS3, PM2	This variant has a single ClinVar submission, which is based on literature only (X-linked myopathy with excessive autophagy (XMEA)). This 92 bp microdeletion is contained entirely within the 3'UTR of VMA21, and has been reported in a patient with XMEA, and was not present in 100 ethnically matched controls. The patient's mother carried the variant in the heterozygous state. RT-PCR was conducted o…	mRNA stability	Proposed impact on mRNA stability or elimination of TF binding sites; insufficient evidence to determine conclusively
chrX:153696344:TCCCACGTCCAGGCTTAAGGTGGATGCACTTCCCGCACCTCCAGTCTTCTGTGTAGCAGCTTTAACCCACGTTTGTCTGTCACGTCCAGTCCCGAGACGGCTGAGTGACCCCAAGAAAGGCTTCCCCGACACCCAGACAGAGGCTGCAGGGCTGGGGCTGGGTGAGGGTGGCGGGCCTGCGGGGACATTCTACTGTGCTAAAAAGCCACTGCAGACATAGCAATAAAAACATGTCATTTTCCAAAGCAGGCTCCTGCTTCCGCCTCTGCTGCTCTAAGGAAGGGGTCGGGGTACAGGAGGCAGGGGGAACCTCCTCCAGCTGGAGCTGCTGCCGTGAGCAAGGCTCTGCTCTGGAGGCCTCTGCGGCCGGCACCCTTCTGGGGA…	SV (deletion)	5345	NC_000023.11:g.153696346_153701690del	P	1		1	2013	P	no_assertion_criteria_provided	2	3a	-	-	-	-	-	-	-	-	This variant has a single ClinVar submission based on literature only. It is a 5.3-kb deletion resulting in the loss of BCAP31 exon 8 and 248 bp of the 3'UTR of neighbouring SLC6A8. This variant has been identified in the only living affected member of a family with severe intellectual disability, dystonia and sensorineural deafness. To evaluate the potential implication of the 3'UTR deletion, le…	-	-
chrX:153929944:T:C	SNV	-	NM_003491.4(NAA10):c.*43A>G	LP	1	1	2	2020	P	criteria_provided,_single_submitter	2	Include	NM_003491	NM_003491.3:c.*43A>G	NAA10	3_prime_UTR_variant	-	-	LP	PS3, PM2, PM5, PP1	This variant is reported as likely pathogenic in microphthalmia syndromic 1 (X-linked), by a single ClinVar submitter based on research. It is reported as pathogenic based on OMIM. It alters the consensus polyadenylation sequence (PAS) of NAA10 from AATAAA to AATAGA. In a family including 7 affected males with microphthalmia/anophthalmia and ID, all affected individuals available for analysis wer…	Impact on polyadenylation signal	Alteration of polyadenylation signal
chrX:153929948:T:C	SNV	-	NM_003491.4(NAA10):c.*39A>G	P/LP	2	1	3	2022	P	criteria_provided,_multiple_submitters,_no_conflicts	2	Include	NM_003491	NM_003491.3:c.*39A>G	NAA10	3_prime_UTR_variant	-	-	LP	PS3, PM2, PM5, PP1	This variant alters the consensus polyadenylation signal (PAS) of the NAA10 gene from AATAAA to GATAAA. It has been reported to segregate with disease in an affected family, being identified in carrier females but not unaffected males. [PP1] Quantitative PCR analysis of patient mRNA (IV-6) demonstrated a reduction in NAA10 mRNA compared to an unaffected control. [PMID 3084222; Figure 2] By mappin…	Impact on polyadenylation signal	Alteration of polyadenylation signal
chrX:154837541:C:A	SNV	-	NM_000132.4(F8):c.*56G>T	LP		1	1	2020	LP	criteria_provided,_single_submitter	2	Include	NM_000132	NM_000132.3:c.*56G>T	F8	3_prime_UTR_variant	-	-	LP	PS3, PM2, PP3, PP1	Variation in F8 is associated with hemophilia A (XLR) and X-linked thrombophilia 13 due to factor VIII defect. [OMIM 300841] This variant is associated with one ClinVar entry, although a phenotype is not provided (Mayo Clinic; LP). The variant is reported in an individual with mild hemophilia A, with pedigree analysis demonstrating segregation in 3 affected family members [including proband; PMID…	Altered splicing	Introduction of de novo splice site
