# Supplementary material for: A curated census of pathogenic and likely pathogenic UTR variants and evaluation of deep learning models for variant effect prediction
Source: Front Mol Biosci. 2023 Sep 8;10:1257550. doi: 10.3389/fmolb.2023.1257550 (PMC10517338; doi:10.3389/fmolb.2023.1257550)
Supplement: Supplementary file 12 [file Table5.xlsx]

## Sheet: Legend_TableS5
	Table S5. OMIM genetic phenotypes, ClinVar P/LP variant counts, and gnomAD LOEUF scores for genes implicated by curated 3’ and 5’ UTR variants
	Column Name	Column Description
	gene	Gene name
	utr	Location of variants in the gene identified in this study • utr3 = 3'UTR • utr5 = 5'UTR
	P_this_study	Number of variants in the gene classified as pathogenic in this study (in the UTR defined in utr)
	LP_this_study	Number of variants in the gene classified as likely pathogenic in this study (in the UTR defined in utr)
	P+LP_this_study	Sum of P_this_study and LP_this_study
	VUS_this_study	Number of variants of uncertain significance identfied in this study (in the UTR defined in utr)
	ncbi_gene_id	NCBI ID for the gene defined in gene
	gene_name	Gene name
	n_PLP_variants	Number of pathogenic and likely pathogenic variants documented in ClinVar for the gene
	n_PLP_coding_variants	Number of pathogenic and likely pathogenic coding variants documented in ClinVar for the gene
	pLI	Probability of being loss-of-function intolerant
	oe_lof	Observed/expected ratio for loss-of-function variation
	oe_lof_upper	Loss-of-function observed/expected upper bound fraction (LOEUF)
	omim_all	Phenotypes documented in OMIM for the gene
	omim_strict	Phenotypes documented in OMIM for the gene, omitting "nondiseases" (i.e., indicated by brackets), susceptibility to multifactorial disorders (i.e., indicated by braces), and provisional associations (i.e., indicated by a question mark)

## Sheet: TableS5
gene	utr	P_this_study	LP_this_study	P+LP_this_study	VUS_this_study	ncbi_gene_id	gene_name	n_PLP_variants	n_PLP_coding_variants	pLI	oe_lof	oe_lof_upper	omim_all	omim_strict
TARDBP	utr3	0	0	0	1	23435	TARDBP	21	20	0.98542	0.058054	0.275	Amyotrophic lateral sclerosis 10, with or without FTD (612069); Frontotemporal lobar degeneration, TARDBP-related (612069)	Amyotrophic lateral sclerosis 10, with or without FTD (612069); Frontotemporal lobar degeneration, TARDBP-related (612069)
SELENON	utr3	0	1	1	0	57190	SELENON	77	57	9.7863e-10	0.68577	1.017	Congenital myopathy 3 with rigid spine (602771)	Congenital myopathy 3 with rigid spine (602771)
PPT1	utr3	0	0	0	1	5538	PPT1	114	89	4.862e-05	0.5215	0.885	Ceroid lipofuscinosis, neuronal, 1 (256730)	Ceroid lipofuscinosis, neuronal, 1 (256730)
ZNF644	utr3	0	0	0	1	84146	ZNF644	3	2	0.99914	0.12799	0.253	Myopia 21, autosomal dominant (614167)	Myopia 21, autosomal dominant (614167)
LAMTOR2	utr3	0	1	1	0	28956	LAMTOR2	1	0	0.19816	0.29531	0.929	Immunodeficiency due to defect in MAPBP-interacting protein (610798)	Immunodeficiency due to defect in MAPBP-interacting protein (610798)
COQ8A	utr3	0	0	0	1	56997	COQ8A	67	54	9.2856e-11	0.69284	1.007	Coenzyme Q10 deficiency, primary, 4 (612016)	Coenzyme Q10 deficiency, primary, 4 (612016)
ITGA6	utr3	0	1	1	0	3655	ITGA6	11	9	1.9014e-07	0.37345	0.529	Epidermolysis bullosa, junctional 6, with pyloric atresia (619817)	Epidermolysis bullosa, junctional 6, with pyloric atresia (619817)
ALB	utr3	0	0	0	1	213	ALB	17	13	0.64329	0.20593	0.387	?[Dysalbuminemic hypertriiodothyroninemia] (615999); Analbuminemia (616000); [Dysalbuminemic hyperthyroxinemia] (615999)	Analbuminemia (616000)
TTC29	utr3	0	0	0	1	83894	TTC29	7	5	1.3375e-08	0.66194	1.005	Spermatogenic failure 42 (618745)	Spermatogenic failure 42 (618745)
TERT	utr3	0	0	0	1	7015	TERT	84	75	0.99046	0.15615	0.293	Dyskeratosis congenita, autosomal dominant 2 (613989); Dyskeratosis congenita, autosomal recessive 4 (613989); Pulmonary fibrosis and/or bone marrow failure, telomere-related, 1 (614742); {Leukemia, acute myeloid} (601626); {Melanoma, cutaneous malignant, 9} (615134)	Dyskeratosis congenita, autosomal dominant 2 (613989); Dyskeratosis congenita, autosomal recessive 4 (613989); Pulmonary fibrosis and/or bone marrow failure, telomere-related, 1 (614742)
NCF1	utr3	0	0	0	1	653361	NCF1	12	11	2.8311e-05	0.64941	1.133	Chronic granulomatous disease 1, autosomal recessive (233700)	Chronic granulomatous disease 1, autosomal recessive (233700)
ALDOB	utr3	0	0	0	1	229	ALDOB	94	68	7.8786e-07	0.67904	1.1	Fructose intolerance, hereditary (229600)	Fructose intolerance, hereditary (229600)
FKTN	utr3	0	0	0	1	2218	FKTN	73	55	8.6576e-07	0.53837	0.842	Cardiomyopathy, dilated, 1X (611615); Muscular dystrophy-dystroglycanopathy (congenital with brain and eye anomalies), type A, 4 (253800); Muscular dystrophy-dystroglycanopathy (congenital without impaired intellectual development), type B, 4 (613152); Muscular dystrophy-dystroglycanopathy (limb-girdle), type C, 4 (611588)	Cardiomyopathy, dilated, 1X (611615); Muscular dystrophy-dystroglycanopathy (congenital with brain and eye anomalies), type A, 4 (253800); Muscular dystrophy-dystroglycanopathy (congenital without impaired intellectual development), type B, 4 (613152); Muscular dystrophy-dystroglycanopathy (limb-girdle), type C, 4 (611588)
POLR3A	utr3	0	0	0	1	11128	POLR3A	119	94	1.2821e-23	0.68666	0.876	Leukodystrophy, hypomyelinating, 7, with or without oligodontia and/or hypogonadotropic hypogonadism (607694); Wiedemann-Rautenstrauch syndrome (264090)	Leukodystrophy, hypomyelinating, 7, with or without oligodontia and/or hypogonadotropic hypogonadism (607694); Wiedemann-Rautenstrauch syndrome (264090)
INS	utr3	0	1	1	0	3630	INS	46	40	0.30091	0.25072	1.172	Diabetes mellitus, insulin-dependent, 2 (125852); Diabetes mellitus, permanent neonatal 4 (618858); Hyperproinsulinemia (616214); Maturity-onset diabetes of the young, type 10 (613370)	Diabetes mellitus, insulin-dependent, 2 (125852); Diabetes mellitus, permanent neonatal 4 (618858); Hyperproinsulinemia (616214); Maturity-onset diabetes of the young, type 10 (613370)
HBB	utr3	2	5	7	7	3043	HBB	340	258	1.2274e-09	2.6505	1.978	Delta-beta thalassemia (141749); Erythrocytosis 6 (617980); Heinz body anemia (140700); Hereditary persistence of fetal hemoglobin (141749); Methemoglobinemia, beta type (617971); Sickle cell anemia (603903); Thalassemia, beta (613985); Thalassemia-beta, dominant inclusion-body (603902); {Malaria, resistance to} (611162)	Delta-beta thalassemia (141749); Erythrocytosis 6 (617980); Heinz body anemia (140700); Hereditary persistence of fetal hemoglobin (141749); Methemoglobinemia, beta type (617971); Sickle cell anemia (603903); Thalassemia, beta (613985); Thalassemia-beta, dominant inclusion-body (603902)
MEN1	utr3	0	0	0	1	4221	MEN1	388	334	0.99971	0.036021	0.171	Multiple endocrine neoplasia 1 (131100)	Multiple endocrine neoplasia 1 (131100)
SLITRK1	utr3	1	0	1	0	114798	SLITRK1	2	1	0.95737	0.10701	0.337	?Trichotillomania (613229); Tourette syndrome (137580)	Tourette syndrome (137580)
COL4A1	utr3	2	2	4	0	1282	COL4A1	175	151	1	0.065014	0.128	?Retinal arteries, tortuosity of (180000); Angiopathy, hereditary, with nephropathy, aneurysms, and muscle cramps (611773); Brain small vessel disease with or without ocular anomalies (175780); Microangiopathy and leukoencephalopathy, pontine, autosomal dominant (618564); {Hemorrhage, intracerebral, susceptibility to} (614519)	Angiopathy, hereditary, with nephropathy, aneurysms, and muscle cramps (611773); Brain small vessel disease with or without ocular anomalies (175780); Microangiopathy and leukoencephalopathy, pontine, autosomal dominant (618564)
UBE3A	utr3	0	0	0	1	7337	UBE3A	195	180	0.9998	0.07987	0.206	Angelman syndrome (105830)	Angelman syndrome (105830)
ETFA	utr3	0	0	0	1	2108	ETFA	22	17	0.0029217	0.37671	0.68	Glutaric acidemia IIA (231680)	Glutaric acidemia IIA (231680)
HBA2	utr3	1	1	2	1	3040	HBA2	58	51	0.003063	1.5973	1.934	Erythrocytosis 7 (617981); Heinz body anemia (140700); Hemoglobin H disease, deletional and nondeletional (613978); Thalassemia, alpha- (604131)	Erythrocytosis 7 (617981); Heinz body anemia (140700); Hemoglobin H disease, deletional and nondeletional (613978); Thalassemia, alpha- (604131)
STUB1	utr3	0	0	0	1	10273	STUB1	35	33	0.018667	0.34437	0.68	Spinocerebellar ataxia 48 (618093); Spinocerebellar ataxia, autosomal recessive 16 (615768)	Spinocerebellar ataxia 48 (618093); Spinocerebellar ataxia, autosomal recessive 16 (615768)
BRCA1	utr3	0	0	0	1	672	BRCA1	3086	2786	9.2157e-29	0.7311	0.915	Fanconi anemia, complementation group S (617883); {Breast-ovarian cancer, familial, 1} (604370); {Pancreatic cancer, susceptibility to, 4} (614320)	Fanconi anemia, complementation group S (617883)
TCF4	utr3	0	0	0	1	6925	TCF4	173	136	0.99981	0.094955	0.217	Corneal dystrophy, Fuchs endothelial, 3 (613267); Pitt-Hopkins syndrome (610954)	Corneal dystrophy, Fuchs endothelial, 3 (613267); Pitt-Hopkins syndrome (610954)
CERS1	utr3	0	0	0	5	10715	CERS1	8	2	0.096618	0.3023	0.692	Epilepsy, progressive myoclonic, 8 (616230)	Epilepsy, progressive myoclonic, 8 (616230)
PANK2	utr3	0	0	0	1	80025	PANK2	62	51	7.4034e-07	0.60791	0.967	HARP syndrome (607236); Neurodegeneration with brain iron accumulation 1 (234200)	HARP syndrome (607236); Neurodegeneration with brain iron accumulation 1 (234200)
SMARCB1	utr3	0	1	1	0	6598	SMARCB1	58	41	0.9971	0.046352	0.22	Coffin-Siris syndrome 3 (614608); Rhabdoid tumors, somatic (609322); {Rhabdoid tumor predisposition syndrome 1} (609322); {Schwannomatosis-1, susceptibility to} (162091)	Coffin-Siris syndrome 3 (614608); Rhabdoid tumors, somatic (609322)
PDHA1	utr3	0	0	0	1	5160	PDHA1	110	97	0.98842	0.056023	0.266	Pyruvate dehydrogenase E1-alpha deficiency (312170)	Pyruvate dehydrogenase E1-alpha deficiency (312170)
PHEX	utr3	0	1	1	0	5251	PHEX	593	437	0.99996	0.03008	0.143	Hypophosphatemic rickets, X-linked dominant (307800)	Hypophosphatemic rickets, X-linked dominant (307800)
HDAC6	utr3	0	1	1	0	10013	HDAC6	1	0	1	0	0.072	?Chondrodysplasia with platyspondyly, distinctive brachydactyly, hydrocephaly, and microphthalmia (300863)
F9	utr3	0	0	0	1	2158	F9	189	167	0.99776	0	0.167	Hemophilia B (306900); Thrombophilia 8, X-linked, due to factor IX defect (300807); {Deep venous thrombosis, protection against} (300807); {Warfarin sensitivity} (301052)	Hemophilia B (306900); Thrombophilia 8, X-linked, due to factor IX defect (300807)
VMA21	utr3	0	2	2	0	203547	VMA21	8	1	0.57236	0	1.112	Myopathy, X-linked, with excessive autophagy (310440)	Myopathy, X-linked, with excessive autophagy (310440)
NAA10	utr3	0	2	2	0	8260	NAA10	30	26	0.76179	0.11004	0.522	Microphthalmia, syndromic 1 (309800); Ogden syndrome (300855)	Microphthalmia, syndromic 1 (309800); Ogden syndrome (300855)
F8	utr3	0	1	1	0	2157	F8	446	416	1	0.028416	0.089	Hemophilia A (306700); Thrombophilia 13, X-linked, due to factor VIII defect (301071)	Hemophilia A (306700); Thrombophilia 13, X-linked, due to factor VIII defect (301071)
NMNAT1	utr5	0	1	1	2	64802	NMNAT1	55	45	0.035353	0.38315	0.877	Leber congenital amaurosis 9 (608553); Spondyloepiphyseal dysplasia, sensorineural hearing loss, intellectual developmental disorder, and Leber congenital amaurosis (619260)	Leber congenital amaurosis 9 (608553); Spondyloepiphyseal dysplasia, sensorineural hearing loss, intellectual developmental disorder, and Leber congenital amaurosis (619260)
SLC2A1	utr5	1	0	1	0	6513	SLC2A1	215	190	0.9941	0.050848	0.241	Dystonia 9 (601042); GLUT1 deficiency syndrome 1, infantile onset, severe (606777); GLUT1 deficiency syndrome 2, childhood onset (612126); Stomatin-deficient cryohydrocytosis with neurologic defects (608885); {Epilepsy, idiopathic generalized, susceptibility to, 12} (614847)	Dystonia 9 (601042); GLUT1 deficiency syndrome 1, infantile onset, severe (606777); GLUT1 deficiency syndrome 2, childhood onset (612126); Stomatin-deficient cryohydrocytosis with neurologic defects (608885)
SLC16A1	utr5	0	1	1	0	6566	SLC16A1	14	12	0.00073565	0.45505	0.821	Erythrocyte lactate transporter defect (245340); Hyperinsulinemic hypoglycemia, familial, 7 (610021); Monocarboxylate transporter 1 deficiency (616095)	Erythrocyte lactate transporter defect (245340); Hyperinsulinemic hypoglycemia, familial, 7 (610021); Monocarboxylate transporter 1 deficiency (616095)
RBM8A	utr5	1	1	2	1	9939	RBM8A	12	2				Thrombocytopenia-absent radius syndrome (274000)	Thrombocytopenia-absent radius syndrome (274000)
POMC	utr5	0	1	1	0	5443	POMC	14	12	0.00011658	0.74024	1.384	Obesity, adrenal insufficiency, and red hair due to POMC deficiency (609734); {Obesity, early-onset, susceptibility to} (601665)	Obesity, adrenal insufficiency, and red hair due to POMC deficiency (609734)
CYP1B1	utr5	0	0	0	1	1545	CYP1B1	47	44	2.2024e-05	0.67391	1.176	Anterior segment dysgenesis 6, multiple subtypes (617315); Glaucoma 3A, primary open angle, congenital, juvenile, or adult onset (231300)	Anterior segment dysgenesis 6, multiple subtypes (617315); Glaucoma 3A, primary open angle, congenital, juvenile, or adult onset (231300)
ABCG5	utr5	0	0	0	1	64240	ABCG5	23	15	3.081e-21	1.0262	1.385	Sitosterolemia 2 (618666)	Sitosterolemia 2 (618666)
SPR	utr5	0	0	0	1	6697	SPR	21	16	0.0434	0.44121	1.138	Dystonia, dopa-responsive, due to sepiapterin reductase deficiency (612716)	Dystonia, dopa-responsive, due to sepiapterin reductase deficiency (612716)
TMEM127	utr5	0	0	0	1	55654	TMEM127	48	40	0.012865	0.50485	1.154	{Pheochromocytoma, susceptibility to} (171300)
SLC40A1	utr5	0	0	0	1	30061	SLC40A1	40	39	0.98835	0.11256	0.291	Hemochromatosis, type 4 (606069)	Hemochromatosis, type 4 (606069)
BMPR2	utr5	0	1	1	0	659	BMPR2	437	361	0.99998	0.083459	0.191	Pulmonary hypertension, familial primary, 1, with or without HHT (178600); Pulmonary hypertension, primary, fenfluramine or dexfenfluramine-associated (178600); Pulmonary venoocclusive disease 1 (265450)	Pulmonary hypertension, familial primary, 1, with or without HHT (178600); Pulmonary hypertension, primary, fenfluramine or dexfenfluramine-associated (178600); Pulmonary venoocclusive disease 1 (265450)
VHL	utr5	0	1	1	0	7428	VHL	283	244	0.079515	0.35884	0.927	Erythrocytosis, familial, 2 (263400); Pheochromocytoma (171300); Renal cell carcinoma, somatic (144700); von Hippel-Lindau syndrome (193300)	Erythrocytosis, familial, 2 (263400); Pheochromocytoma (171300); Renal cell carcinoma, somatic (144700); von Hippel-Lindau syndrome (193300)
MLH1	utr5	0	1	1	0	4292	MLH1	941	726	3.41e-05	0.37325	0.575	Lynch syndrome 2 (609310); Mismatch repair cancer syndrome 1 (276300); Muir-Torre syndrome (158320)	Lynch syndrome 2 (609310); Mismatch repair cancer syndrome 1 (276300); Muir-Torre syndrome (158320)
KLHDC8B	utr5	1	0	1	0	200942	KLHDC8B	1	0	0.001791	0.5284	1.043	{Hodgkin lymphoma, susceptibility to} (236000)
PROS1	utr5	0	1	1	0	5627	PROS1	68	52	0.00047089	0.35314	0.572	Thrombophilia 5 due to protein S deficiency, autosomal dominant (612336); Thrombophilia 5 due to protein S deficiency, autosomal recessive (614514)	Thrombophilia 5 due to protein S deficiency, autosomal dominant (612336); Thrombophilia 5 due to protein S deficiency, autosomal recessive (614514)
THPO	utr5	0	2	2	0	7066	THPO	8	4	0.19714	0.27137	0.701	Thrombocythemia 1 (187950)	Thrombocythemia 1 (187950)
ANKH	utr5	0	1	1	0	56172	ANKH	11	9	0.27856	0.23749	0.499	Chondrocalcinosis 2 (118600); Craniometaphyseal dysplasia (123000)	Chondrocalcinosis 2 (118600); Craniometaphyseal dysplasia (123000)
NIPBL	utr5	0	1	1	3	25836	NIPBL	385	313	1	0.0066527	0.032	Cornelia de Lange syndrome 1 (122470)	Cornelia de Lange syndrome 1 (122470)
MEF2C	utr5	0	3	3	0	4208	MEF2C	68	47	0.017256	0.32392	0.608	Chromosome 5q14.3 deletion syndrome (613443); Neurodevelopmental disorder with hypotonia, stereotypic hand movements, and impaired language (613443)	Chromosome 5q14.3 deletion syndrome (613443); Neurodevelopmental disorder with hypotonia, stereotypic hand movements, and impaired language (613443)
PEX7	utr5	0	0	0	1	5191	PEX7	64	44	8.1798e-13	0.96557	1.416	Peroxisome biogenesis disorder 9B (614879); Rhizomelic chondrodysplasia punctata, type 1 (215100)	Peroxisome biogenesis disorder 9B (614879); Rhizomelic chondrodysplasia punctata, type 1 (215100)
HR	utr5	1	4	5	1	55806	HR	15	8	7.438e-10	0.44978	0.628	Alopecia universalis (203655); Atrichia with papular lesions (209500)	Alopecia universalis (203655); Atrichia with papular lesions (209500)
ANK1	utr5	0	1	1	0	286	ANK1	93	72	1	0.096997	0.169	Spherocytosis, type 1 (182900)	Spherocytosis, type 1 (182900)
GRHPR	utr5	0	1	1	0	9380	GRHPR	70	53	4.6393e-07	0.71895	1.165	Hyperoxaluria, primary, type II (260000)	Hyperoxaluria, primary, type II (260000)
ENG	utr5	0	1	1	0	2022	ENG	327	261	0.99858	0.092876	0.24	Telangiectasia, hereditary hemorrhagic, type 1 (187300)	Telangiectasia, hereditary hemorrhagic, type 1 (187300)
ANKRD26	utr5	2	7	9	4	22852	ANKRD26	17	4	3.5745e-24	0.58311	0.733	Thrombocytopenia 2 (188000)	Thrombocytopenia 2 (188000)
UROS	utr5	0	1	1	0	7390	UROS	28	21	0.031627	0.3455	0.726	Porphyria, congenital erythropoietic (263700)	Porphyria, congenital erythropoietic (263700)
IFITM5	utr5	1	0	1	0	387733	IFITM5	2	1	2.1754e-06	1.7041	1.949	Osteogenesis imperfecta, type V (610967)	Osteogenesis imperfecta, type V (610967)
INS	utr5	0	0	0	1	3630	INS	46	40	0.30091	0.25072	1.172	Diabetes mellitus, insulin-dependent, 2 (125852); Diabetes mellitus, permanent neonatal 4 (618858); Hyperproinsulinemia (616214); Maturity-onset diabetes of the young, type 10 (613370)	Diabetes mellitus, insulin-dependent, 2 (125852); Diabetes mellitus, permanent neonatal 4 (618858); Hyperproinsulinemia (616214); Maturity-onset diabetes of the young, type 10 (613370)
HBB	utr5	0	3	3	0	3043	HBB	340	258	1.2274e-09	2.6505	1.978	Delta-beta thalassemia (141749); Erythrocytosis 6 (617980); Heinz body anemia (140700); Hereditary persistence of fetal hemoglobin (141749); Methemoglobinemia, beta type (617971); Sickle cell anemia (603903); Thalassemia, beta (613985); Thalassemia-beta, dominant inclusion-body (603902); {Malaria, resistance to} (611162)	Delta-beta thalassemia (141749); Erythrocytosis 6 (617980); Heinz body anemia (140700); Hereditary persistence of fetal hemoglobin (141749); Methemoglobinemia, beta type (617971); Sickle cell anemia (603903); Thalassemia, beta (613985); Thalassemia-beta, dominant inclusion-body (603902)
PAX6	utr5	2	0	2	0	5080	PAX6	293	226	0.99975	0.035553	0.169	?Coloboma of optic nerve (120430); ?Coloboma, ocular (120200); ?Morning glory disc anomaly (120430); Aniridia (106210); Anterior segment dysgenesis 5, multiple subtypes (604229); Cataract with late-onset corneal dystrophy (106210); Foveal hypoplasia 1 (136520); Keratitis (148190); Optic nerve hypoplasia (165550)	Aniridia (106210); Anterior segment dysgenesis 5, multiple subtypes (604229); Cataract with late-onset corneal dystrophy (106210); Foveal hypoplasia 1 (136520); Keratitis (148190); Optic nerve hypoplasia (165550)
FTH1	utr5	0	1	1	0	2495	FTH1	1	0	0.13999	0.3006	0.777	?Hemochromatosis, type 5 (615517)
CTSC	utr5	0	1	1	0	1075	CTSC	28	26	1.1451e-07	0.66227	1.035	Haim-Munk syndrome (245010); Papillon-Lefevre syndrome (245000); Periodontitis 1, juvenile (170650)	Haim-Munk syndrome (245010); Papillon-Lefevre syndrome (245000); Periodontitis 1, juvenile (170650)
CDKN1B	utr5	0	1	1	0	1027	CDKN1B	37	35	0.62376	0.13587	0.645	Multiple endocrine neoplasia, type IV (610755)	Multiple endocrine neoplasia, type IV (610755)
HNF1A	utr5	0	0	0	1	6927	HNF1A	195	170	0.96115	0.14406	0.33	Diabetes mellitus, insulin-dependent, 20 (612520); Hepatic adenoma, somatic (142330); MODY, type III (600496); Renal cell carcinoma (144700); {Diabetes mellitus, insulin-dependent} (222100); {Diabetes mellitus, noninsulin-dependent, 2} (125853)	Diabetes mellitus, insulin-dependent, 20 (612520); Hepatic adenoma, somatic (142330); MODY, type III (600496); Renal cell carcinoma (144700)
GJB2	utr5	0	0	0	1	2706	GJB2	167	164	6.562e-16	2.6153	1.984	Bart-Pumphrey syndrome (149200); Deafness, autosomal dominant 3A (601544); Deafness, autosomal recessive 1A (220290); Hystrix-like ichthyosis with deafness (602540); Keratitis-ichthyosis-deafness syndrome (148210); Keratoderma, palmoplantar, with deafness (148350); Vohwinkel syndrome (124500)	Bart-Pumphrey syndrome (149200); Deafness, autosomal dominant 3A (601544); Deafness, autosomal recessive 1A (220290); Hystrix-like ichthyosis with deafness (602540); Keratitis-ichthyosis-deafness syndrome (148210); Keratoderma, palmoplantar, with deafness (148350); Vohwinkel syndrome (124500)
F7	utr5	0	0	0	1	2155	F7	50	40	1.349e-05	0.54513	0.902	Factor VII deficiency (227500); {Myocardial infarction, decreased susceptibility to} (608446)	Factor VII deficiency (227500)
CNP	utr5	0	0	0	2	1267	CNP	7	5	0.98405	0.058882	0.279	?Leukodystrophy, hypomyelinating, 20 (619071)
BRCA1	utr5	0	1	1	0	672	BRCA1	3086	2786	9.2157e-29	0.7311	0.915	Fanconi anemia, complementation group S (617883); {Breast-ovarian cancer, familial, 1} (604370); {Pancreatic cancer, susceptibility to, 4} (614320)	Fanconi anemia, complementation group S (617883)
C19orf12	utr5	0	0	0	2	83636	C19orf12	23	19	0.34416	0.22432	1.057	?Spastic paraplegia 43, autosomal recessive (615043); Neurodegeneration with brain iron accumulation 4 (614298)	Neurodegeneration with brain iron accumulation 4 (614298)
HAMP	utr5	0	0	0	1	57817	HAMP	7	5	0.0081797	0.88423	1.81	Hemochromatosis, type 2B (613313)	Hemochromatosis, type 2B (613313)
FKRP	utr5	0	0	0	1	79147	FKRP	103	101	9.8362e-06	0.75596	1.318	Muscular dystrophy-dystroglycanopathy (congenital with brain and eye anomalies), type A, 5 (613153); Muscular dystrophy-dystroglycanopathy (congenital with or without impaired intellectual development), type B, 5 (606612); Muscular dystrophy-dystroglycanopathy (limb-girdle), type C, 5 (607155)	Muscular dystrophy-dystroglycanopathy (congenital with brain and eye anomalies), type A, 5 (613153); Muscular dystrophy-dystroglycanopathy (congenital with or without impaired intellectual development), type B, 5 (606612); Muscular dystrophy-dystroglycanopathy (limb-girdle), type C, 5 (607155)
FTL	utr5	7	4	11	5	2512	FTL	24	8	1.6617e-09	1.6243	1.946	Hyperferritinemia-cataract syndrome (600886); L-ferritin deficiency, dominant and recessive (615604); Neurodegeneration with brain iron accumulation 3 (606159)	Hyperferritinemia-cataract syndrome (600886); L-ferritin deficiency, dominant and recessive (615604); Neurodegeneration with brain iron accumulation 3 (606159)
SNRPB	utr5	0	0	0	1	6628	SNRPB	6	0	0.70858	0.15685	0.494	Cerebrocostomandibular syndrome (117650)	Cerebrocostomandibular syndrome (117650)
FERMT1	utr5	0	1	1	0	55612	FERMT1	34	22	2.9163e-11	0.60248	0.854	Kindler syndrome (173650)	Kindler syndrome (173650)
GINS1	utr5	1	1	2	0	9837	GINS1	3	1	7.7028e-07	0.77155	1.277	Immunodeficiency 55 (617827)	Immunodeficiency 55 (617827)
LZTR1	utr5	0	1	1	0	8216	LZTR1	173	138	1.0211e-92	2.2804	1.994	Noonan syndrome 10 (616564); Noonan syndrome 2 (605275); {Schwannomatosis-2, susceptibility to} (615670)	Noonan syndrome 10 (616564); Noonan syndrome 2 (605275)
DEPDC5	utr5	0	0	0	1	9681	DEPDC5	205	154	0.1165	0.23539	0.331	Epilepsy, familial focal, with variable foci 1 (604364)	Epilepsy, familial focal, with variable foci 1 (604364)
ADSL	utr5	0	1	1	0	158	ADSL	49	42	8.9207e-12	0.74383	1.071	Adenylosuccinase deficiency (103050)	Adenylosuccinase deficiency (103050)
SHOX	utr5	0	1	1	0	6473	SHOX	37	33	0.66566	0.16369	0.515	Langer mesomelic dysplasia (249700); Leri-Weill dyschondrosteosis (127300); Short stature, idiopathic familial (300582); Langer mesomelic dysplasia (249700); Leri-Weill dyschondrosteosis (127300); Short stature, idiopathic familial (300582)	Langer mesomelic dysplasia (249700); Leri-Weill dyschondrosteosis (127300); Short stature, idiopathic familial (300582); Langer mesomelic dysplasia (249700); Leri-Weill dyschondrosteosis (127300); Short stature, idiopathic familial (300582)
IGBP1	utr5	0	1	1	0	3476	IGBP1	1	0	0.98274	0	0.242	?Corpus callosum, agenesis of, with impaired intellectual development, ocular coloboma and micrognathia (300472)
GJB1	utr5	0	2	2	0	2705	GJB1	171	165	0.84627	0	0.486	Charcot-Marie-Tooth neuropathy, X-linked dominant, 1 (302800)	Charcot-Marie-Tooth neuropathy, X-linked dominant, 1 (302800)
SH2D1A	utr5	0	0	0	1	4068	SH2D1A	26	18	0.38935	0.20282	0.959	Lymphoproliferative syndrome, X-linked, 1 (308240)	Lymphoproliferative syndrome, X-linked, 1 (308240)
AIFM1	utr5	0	0	0	1	9131	AIFM1	36	34	0.99795	0.074313	0.234	Combined oxidative phosphorylation deficiency 6 (300816); Cowchock syndrome (310490); Deafness, X-linked 5 (300614); Spondyloepimetaphyseal dysplasia, X-linked, with hypomyelinating leukodystrophy (300232)	Combined oxidative phosphorylation deficiency 6 (300816); Cowchock syndrome (310490); Deafness, X-linked 5 (300614); Spondyloepimetaphyseal dysplasia, X-linked, with hypomyelinating leukodystrophy (300232)
F9	utr5	0	2	2	1	2158	F9	189	167	0.99776	0	0.167	Hemophilia B (306900); Thrombophilia 8, X-linked, due to factor IX defect (300807); {Deep venous thrombosis, protection against} (300807); {Warfarin sensitivity} (301052)	Hemophilia B (306900); Thrombophilia 8, X-linked, due to factor IX defect (300807)
